# Supplementary material for: DNA methylation-mediated suppression of endocytosis confers resistance to duck hepatitis A virus type 3
Source: Microbiol Spectr. 2026 Jun 15;14(7):e00565-26. doi: 10.1128/spectrum.00565-26 (PMC13340123; doi:10.1128/spectrum.00565-26)
Supplement: Supplemental tables — Tables S1 to S6. [file spectrum.00565-26-s0005.xlsx]

## Sheet: Table S1
Table S1 Primer sequences for qPCR.
Gene	Forward Primer (5'-3')	Reverse Primer (5'-3')
DHAV-3	AGTTGCGTTCCGCATGGTTA	CTTCACAAGGGCTGGATCGT
IL-6	AGAAGTTCACCGTCTGCGAG	TGCCTTATCGTCGTTGCCAG
IL-17A	GAGAGCCTCTTCAAGCAAGC	TTCACACACCTGGAGTAGCG
TNF-α	TGAACCCTCCTCCGTACACA	CATCTGAACTGGGCGGTCAT
IFN-γ	ATTCGGATGTAGCTGATGGC	TTGACAGTTCCACGAGGTCTCT
ACADM	ACTTCTTGCTTGCTCGTACC	CTGCTACAGGTGGTCTGGTC
CPT1A	GCGCCTATTGTTGGACACCT	ACATCATCTGCCAGAGCCGT
PPARα	AACAAGGATGGGATGCTGGT	CACAGCAAATGATGGCAGCG
MAP1LC3B	TGTACGGCTGATTCGAGAGC	TACACCTCGGATATGGGCGT
LAMP1	ATGGAACCTGTGTGCTTGCC	GAAGGCAGAGTTGTGCTGAC
ATG16L	TTCTGGGACATCAGGACCGA	CAGCAGCCACGTAGTTACCA

## Sheet: Table S2
Table S2 Summary of different cytosine methylation-rate in oxWGBS and WGBS libraries.
	Sample	C	mC	CG	mCG	mCG rate (%)	CHG	mCHG	mCHG rate (%)	CHH	mCHH	mCHH rate (%)
	R0_1	335424188	9752565	16793710	9561980	56.94	80424522	47776	0.0594	238205956	142809	0.06
	R0_2	340731969	10167701	16851604	9973906	59.19	81334586	48108	0.0591	242545779	145687	0.0601
	R0_3	346857539	10391010	17363637	10193680	58.71	82996169	49291	0.0594	246497733	148039	0.0601
	S0_1	322394817	9597386	16108804	9419330	58.47	77348345	44204	0.0571	228937668	133852	0.0585
	S0_2	338211900	9724386	16687377	9547016	57.21	81110262	44521	0.0549	240414261	132849	0.0553
oxWGBS	S0_3	324174155	9524159	15747970	9353210	59.39	77692113	42139	0.0542	230734072	128810	0.0558
	R24_1	321151078	10286796	18316306	10096569	55.12	79316452	50838	0.0641	223518320	139389	0.0624
	R24_2	342164668	9779329	17063968	9602242	56.27	82409950	45047	0.0547	242690750	132040	0.0544
	R24_3	324927991	8925089	16155991	8766713	54.26	77970531	39851	0.0511	230801469	118525	0.0514
	S24_1	310482109	9027623	17107085	8871580	51.86	76232034	41983	0.0551	217142990	114060	0.0525
	S24_2	381810677	12132243	19665470	11896591	60.49	92019114	60285	0.0655	270126093	175367	0.0649
	S24_3	342952876	10040517	17031613	9863453	57.91	82733989	44995	0.0544	243187274	132069	0.0543
	R0_1	380149978	12127169	21032035	11885706	56.51	92152338	63366	0.0688	266965605	178097	0.0667
	R0_2	371122108	11598703	20373686	11380717	55.86	90108969	56515	0.0627	260639453	161471	0.062
	R0_3	364771267	11520078	20272901	11306368	55.77	88936658	56013	0.063	255561708	157697	0.0617
	S0_1	365388019	12018298	20353781	11790491	57.93	89143187	60178	0.0675	255891051	167629	0.0655
	S0_2	379061800	12082038	20537454	11851143	57.71	92077254	60099	0.0653	266447092	170796	0.0641
WGBS	S0_3	384139149	12566847	21106119	12332847	58.43	93283405	61123	0.0655	269749625	172877	0.0641
	R24_1	386038653	12747690	21517880	12502927	58.1	93738277	63970	0.0682	270782496	180793	0.0668
	R24_2	390895926	12898042	21234806	12645133	59.55	94734223	66078	0.0698	274926897	186831	0.068
	R24_3	367332590	11118148	19836860	10910262	55	88932715	54099	0.0608	258563015	153787	0.0595
	S24_1	374750359	11289193	20198368	11084873	54.88	90586588	54539	0.0602	263965403	149781	0.0567
	S24_2	396968047	13488928	21759392	13225090	60.78	96270535	69512	0.0722	278938120	194326	0.0697
	S24_3	383979813	12716128	20841905	12478258	59.87	93086202	62082	0.0667	270051706	175788	0.0651

## Sheet: Table S3
Table S3 The information of differentially methylated regions (DMRs) in CG contexts.
Table S3a DMRs between R0 and S0 samples.													Table S3b DMRs between R24 and S24 samples.
Chr	Start	End	CpGs	R0	S0	p_value1	p_value2	adj.pvalue1	adj.pvalue2				Chr	Start	End	CpGs	R24	S24	p_val1	p_val2	adj.pval1	adj.pval2
NC_051773.1	100354049	100354370	43	0.40402	0.21871	4.0745e-14	1.1359e-12	1.18937885478261e-10	4.12808778e-09				NC_051772.1	123613653	123613958	52	0.22949	0.40058	4.7407e-14	4.166e-07	1.04744565701493e-10	0.000171385062395543
NC_051773.1	99900037	99900439	68	0.53169	0.26406	4.1966e-14	3.5291e-16	1.18937885478261e-10	2.02507187684211e-12				NC_051772.1	88112755	88113000	22	0.10117	0.48392	4.2633e-14	7.723e-12	1.04744565701493e-10	2.47956988478261e-08
NC_051773.1	99901387	99901559	33	0.42645	0.2872	4.774e-14	1.015e-09	1.18937885478261e-10	2.25839571428571e-06				NC_051773.1	129115656	129116801	33	0.2498	0.60524	4.0856e-14	4.249e-13	1.04744565701493e-10	1.961033003125e-09
NC_051774.1	118600900	118601107	53	0.36313	0.47018	4.3743e-14	1.8165e-09	1.18937885478261e-10	3.73671186792453e-06				NC_051773.1	17285451	17285920	25	0.71975	0.4112	4.6296e-14	8.2508e-11	1.04744565701493e-10	2.10095241586207e-07
NC_051774.1	118602389	118602645	47	0.33502	0.49704	4.6185e-14	2.3597e-13	1.18937885478261e-10	9.18816615e-10				NC_051773.1	69318915	69319433	91	0.24394	0.39963	4.3743e-14	1.5084e-18	1.04744565701493e-10	2.47526764e-14
NC_051774.1	118605456	118605630	42	0.31703	0.45293	4.4853e-14	2.2417e-10	1.18937885478261e-10	5.96106302926829e-07				NC_051773.1	69330379	69331045	97	0.22617	0.3534	4.0634e-14	2.7908e-15	1.04744565701493e-10	2.5760653825e-11
NC_051774.1	118619545	118619807	50	0.3002	0.41813	4.4964e-14	1.474e-08	1.18937885478261e-10	2.6784054e-05				NC_051773.1	69341683	69341742	26	0.61172	0.85976	4.019e-14	2.1925e-13	1.04744565701493e-10	1.24541589423077e-09
NC_051774.1	118645275	118645621	66	0.46829	0.30752	3.9413e-14	1.5841e-16	1.18937885478261e-10	9.5948937e-13				NC_051773.1	83913608	83914276	28	0.40269	0.73468	4.2855e-14	2.3078e-11	1.04744565701493e-10	6.79021896470588e-08
NC_051774.1	118647556	118647765	52	0.48451	0.6444	4.5408e-14	1.0111e-13	1.18937885478261e-10	4.593174525e-10				NC_051773.1	99895106	99895262	36	0.28119	0.40794	4.5963e-14	9.4687e-09	1.04744565701493e-10	1.10985939230159e-05
NC_051774.1	118649424	118649655	54	0.3743	0.50783	4.1966e-14	1.0306e-14	1.18937885478261e-10	5.35058074285714e-11				NC_051774.1	118601915	118602081	38	0.37939	0.54137	4.1855e-14	9.5972e-10	1.04744565701493e-10	1.68738198904762e-06
NC_051774.1	118652364	118652437	24	0.40532	0.57372	4.2633e-14	1.1954e-11	1.18937885478261e-10	3.94938425454545e-08				NC_051774.1	118602104	118602213	25	0.26867	0.47957	4.2411e-14	7.5346e-12	1.04744565701493e-10	2.47956988478261e-08
NC_051774.1	118654185	118654314	33	0.399	0.56901	4.6629e-14	1.5483e-13	1.18937885478261e-10	6.4924983e-10				NC_051774.1	118602389	118602617	38	0.25221	0.50605	4.3632e-14	1.5395e-19	1.04744565701493e-10	3.24810307857143e-15
NC_051774.1	118658082	118658226	35	0.4135	0.53754	3.9857e-14	5.8951e-14	1.18937885478261e-10	2.79443118521739e-10				NC_051774.1	118603081	118603294	36	0.24182	0.50996	4.7073e-14	3.2141e-20	1.04744565701493e-10	7.91145358166667e-16
NC_051778.1	39825891	39826153	53	0.52489	0.40408	4.2855e-14	1.3449e-10	1.18937885478261e-10	3.665726685e-07				NC_051774.1	118603516	118603663	34	0.32545	0.45739	4.4298e-14	1.2339e-09	1.04744565701493e-10	2.09463743793103e-06
NC_051778.1	39857840	39857999	34	0.42804	0.31548	4.6407e-14	1.9521e-13	1.18937885478261e-10	7.8825798e-10				NC_051774.1	118606491	118606617	29	0.21754	0.50539	4.2299e-14	3.183e-14	1.04744565701493e-10	2.13679130454545e-10
NC_051785.1	9558138	9558646	71	0.4103	0.57739	4.7073e-14	3.9686e-07	1.18937885478261e-10	0.000404374377196262				NC_051774.1	118606762	118607000	54	0.2444	0.3683	4.6074e-14	5.0118e-15	1.04744565701493e-10	3.89572489578947e-11
NC_051787.1	16019907	16020196	63	0.52509	0.37878	4.2411e-14	5.7007e-11	1.18937885478261e-10	1.67979599513514e-07				NC_051774.1	118613074	118613187	27	0.22316	0.4069	4.6185e-14	2.9738e-15	1.04744565701493e-10	2.58351498941176e-11
NC_051787.1	16021578	16021762	42	0.58964	0.37937	4.5408e-14	6.9359e-17	1.18937885478261e-10	4.44819666705882e-13				NC_051774.1	118616170	118616411	45	0.25177	0.40936	4.1189e-14	7.6249e-12	1.04744565701493e-10	2.47956988478261e-08
NC_051787.1	16023713	16023952	33	0.66514	0.45503	4.9516e-14	2.0642e-07	1.18937885478261e-10	0.000255182090561798				NC_051774.1	118646091	118646372	70	0.36135	0.51002	4.6185e-14	1.1957e-26	1.04744565701493e-10	8.829586865e-22
NC_051789.1	174745	175103	40	0.46673	0.251	4.0634e-14	9.7533e-16	1.18937885478261e-10	5.316816429e-12				NC_051774.1	118647555	118647697	36	0.33565	0.6195	4.7407e-14	2.7322e-18	1.04744565701493e-10	4.035158858e-14
NC_051789.1	178434	178633	45	0.37692	0.23239	4.3743e-14	1.0107e-07	1.18937885478261e-10	0.000139484276202532				NC_051774.1	118657381	118657483	27	0.33299	0.52974	4.0412e-14	9.7537e-12	1.04744565701493e-10	2.93982489653061e-08
NC_051803.1	11158579	11158715	35	0.28603	0.50184	4.2077e-14	2.3633e-17	1.18937885478261e-10	1.61038216125e-13				NC_051774.1	118659364	118659526	42	0.38927	0.55236	4.2633e-14	4.4295e-10	1.04744565701493e-10	8.84038412837838e-07
NC_051803.1	11161762	11161894	34	0.21014	0.4045	4.2966e-14	1.5815e-12	1.18937885478261e-10	5.56208448387097e-09				NC_051774.1	118664634	118664807	30	0.30513	0.45181	4.0412e-14	3.5194e-13	1.04744565701493e-10	1.73258888866667e-09
NC_051803.1	11164079	11164305	53	0.21672	0.32906	4.0301e-14	1.3786e-11	1.18937885478261e-10	4.42068363529412e-08				NC_051774.1	118847584	118847976	48	0.090667	0.20676	4.3854e-14	3.9126e-11	1.04744565701493e-10	1.07008885444444e-07
NC_051803.1	11166822	11166958	34	0.31765	0.50173	5.0182e-14	1.215e-09	1.18937885478261e-10	2.59738411764706e-06				NC_051777.1	35303239	35303625	81	0.18893	0.30402	4.5741e-14	2.4573e-14	1.04744565701493e-10	1.72817228428571e-10
NC_051803.1	11167447	11167558	26	0.20045	0.45704	4.674e-14	6.4575e-11	1.18937885478261e-10	1.85272472368421e-07				NC_051777.1	35303647	35304329	88	0.25099	0.36105	4.6629e-14	1.7195e-15	1.04744565701493e-10	1.69300823666667e-11
NC_051803.1	11168652	11168893	44	0.18374	0.37327	4.5519e-14	1.097e-19	1.18937885478261e-10	9.20011707692308e-16				NC_051779.1	12531620	12531727	22	0.82605	0.47938	4.6296e-14	4.8285e-09	1.04744565701493e-10	6.36711014732143e-06
NC_051803.1	11268002	11268153	33	0.31554	0.46212	4.3854e-14	2.1995e-09	1.18937885478261e-10	4.36004885454545e-06				NC_051779.1	9097246	9097458	15	0.22987	0.59564	4.5519e-14	3.1396e-11	1.04744565701493e-10	8.74876196981132e-08
NC_051803.1	719635	719958	64	0.63863	0.38295	3.9413e-14	1.7472e-19	1.18937885478261e-10	1.36064448e-15				NC_051780.1	15078189	15079501	37	0.63504	0.274	4.0856e-14	5.2271e-12	1.04744565701493e-10	1.83805993309524e-08
NC_051803.1	8437753	8438235	24	0.35965	0.055444	4.5186e-14	3.9667e-10	1.18937885478261e-10	9.82894168636364e-07				NC_051781.1	13717959	13718058	28	0.3833	0.59502	4.1855e-14	8.4184e-12	1.04744565701493e-10	2.64532995234043e-08
NC_051803.1	8439530	8440155	29	0.4654	0.065621	4.3521e-14	4.632e-18	1.18937885478261e-10	3.36672288e-14				NC_051781.1	13755834	13756202	56	0.39599	0.57548	4.13e-14	7.2289e-12	1.04744565701493e-10	2.47956988478261e-08
NC_051803.1	8448184	8449196	30	0.41723	0.047067	4.1855e-14	1.281e-13	1.18937885478261e-10	5.58649224e-10				NC_051785.1	7614737	7615167	92	0.33144	0.50648	4.2522e-14	4.6544e-28	1.04744565701493e-10	6.874036816e-23
NC_051803.1	8449443	8449958	26	0.33755	0.049385	4.2188e-14	8.8383e-12	1.18937885478261e-10	3.011264049375e-08				NC_051785.1	7615754	7616559	162	0.31135	0.43271	4.4853e-14	3.7202e-26	1.04744565701493e-10	1.83144205933333e-21
NC_051804.1	29644489	29645555	86	0.04531	0.55474	4.0634e-14	8.8007e-36	1.18937885478261e-10	1.599175197e-31				NC_051785.1	7616643	7616920	62	0.29398	0.41685	4.3854e-14	2.1799e-10	1.04744565701493e-10	4.71791440289855e-07
NC_051804.1	29645992	29647058	85	0.049514	0.54887	4.4742e-14	4.7694e-35	1.18937885478261e-10	7.42840863428571e-31				NC_051785.1	7616923	7617191	56	0.30105	0.4183	4.0412e-14	1.9656e-12	1.04744565701493e-10	8.13315118055556e-09
NC_051804.1	29647514	29648561	88	0.039962	0.54461	4.8073e-14	2.6469e-34	1.18937885478261e-10	3.20645466e-30				NC_051785.1	7617194	7617307	32	0.3723	0.55857	4.5075e-14	3.2579e-18	1.04744565701493e-10	4.37414539181818e-14
NC_051804.1	29649017	29649991	83	0.031976	0.53125	3.9857e-14	2.7681e-29	1.18937885478261e-10	3.017948706e-25				NC_051785.1	7618958	7619154	32	0.21202	0.442	4.0745e-14	1.3762e-16	1.04744565701493e-10	1.56345847538462e-12
NC_051804.1	29650501	29651091	47	0.026596	0.5604	4.341e-14	3.5418e-21	1.18937885478261e-10	3.51043897090909e-17				NC_051785.1	7619218	7619360	32	0.2722	0.44702	4.4298e-14	8.3626e-13	1.04744565701493e-10	3.63254126882353e-09
NC_051804.1	29659795	29661175	103	0.078663	0.55146	4.0523e-14	2.7884e-37	1.18937885478261e-10	6.080161968e-33				NC_051785.1	7619564	7619673	28	0.25104	0.44067	4.4298e-14	4.1173e-10	1.04744565701493e-10	8.32986191369863e-07
NC_051804.1	29670232	29671298	94	0.0080851	0.51765	4.885e-14	8.6678e-38	1.18937885478261e-10	2.362538907e-33				NC_051785.1	7619800	7619966	36	0.26925	0.44219	4.6296e-14	4.3812e-12	1.04744565701493e-10	1.57818304097561e-08
NC_051804.1	29678761	29679967	102	0.023232	0.51241	4.6851e-14	5.5986e-40	1.18937885478261e-10	2.034643212e-35				NC_051785.1	7620909	7621217	65	0.29072	0.42275	4.0856e-14	6.6235e-14	1.04744565701493e-10	3.912872366e-10
NC_051804.1	29680254	29681460	97	0.03211	0.52096	4.0634e-14	1.1177e-34	1.18937885478261e-10	1.5232295025e-30				NC_051785.1	7621458	7621577	25	0.25911	0.45195	4.5297e-14	4.711e-13	1.04744565701493e-10	2.10837236060606e-09
NC_051804.1	68638764	68639373	35	0.067143	0.47905	4.1744e-14	5.518e-14	1.18937885478261e-10	2.73457030909091e-10				NC_051785.1	7621580	7621747	38	0.30113	0.46009	4.452e-14	4.2482e-15	1.04744565701493e-10	3.48562449888889e-11
NC_051804.1	68639399	68640589	115	0.020017	0.55283	4.5297e-14	1.6317e-47	1.18937885478261e-10	1.778977242e-42				NC_051785.1	7622128	7622634	81	0.25472	0.39134	4.1744e-14	2.3455e-12	1.04744565701493e-10	9.36228512162162e-09
NC_051804.1	68654157	68654717	31	0.006086	0.53287	4.9849e-14	3.7767e-13	1.18937885478261e-10	1.41985687655172e-09				NC_051785.1	7622732	7623141	89	0.25968	0.38574	4.2522e-14	5.0948e-16	1.04744565701493e-10	5.37461369428572e-12
NC_051804.1	68675676	68676689	54	0.014395	0.49088	4.5963e-14	1.5736e-20	1.18937885478261e-10	1.42969428e-16				NC_051785.1	7623598	7623820	43	0.19195	0.50012	4.7296e-14	7.8644e-23	1.04744565701493e-10	2.903713429e-18
NC_051804.1	29626833	29628551	122	0.057937	0.5396	5.1625e-14	3.5036e-41	1.19754622340426e-10	1.909917468e-36				NC_051785.1	7624211	7624401	46	0.22877	0.4332	4.0412e-14	5.1779e-14	1.04744565701493e-10	3.18632863791667e-10
NC_051787.1	15704853	15704987	19	0.47986	0.75437	5.4956e-14	2.163e-09	1.248256845e-10	4.36004885454545e-06				NC_051785.1	7626254	7626485	53	0.27164	0.40612	4.0745e-14	3.9725e-10	1.04744565701493e-10	8.14853545138889e-07
NC_051803.1	11276735	11276884	30	0.29034	0.50071	5.651e-14	3.8694e-09	1.25735903265306e-10	7.27353800689655e-06				NC_051786.1	16964876	16965270	23	0.095884	0.49919	4.019e-14	3.1318e-13	1.04744565701493e-10	1.59493934551724e-09
NC_051803.1	8437090	8437727	21	0.26573	0.03173	5.8953e-14	9.4141e-10	1.2854819556e-10	2.16028204875e-06				NC_051787.1	15898078	15898229	35	0.23987	0.36428	4.4742e-14	5.8584e-09	1.04744565701493e-10	7.45880377241379e-06
NC_051779.1	16616469	16616755	19	0.85911	0.61302	6.1062e-14	4.3507e-10	1.30536188470588e-10	1.054087596e-06				NC_051787.1	15899376	15899505	30	0.25963	0.52118	4.13e-14	1.0564e-17	1.04744565701493e-10	1.30015549666667e-13
NC_051803.1	8450334	8450747	22	0.34155	0.050652	6.3061e-14	9.5109e-10	1.32217088192308e-10	2.16028204875e-06				NC_051787.1	15905342	15905557	34	0.1516	0.38037	4.6962e-14	3.9966e-12	1.04744565701493e-10	1.51347142923077e-08
NC_051787.1	15613675	15614093	75	0.50772	0.37416	7.0277e-14	1.8467e-07	1.4456641890566e-10	0.000231423349655172				NC_051787.1	15907610	15907968	30	0.11536	0.44547	4.3965e-14	2.4104e-12	1.04744565701493e-10	9.36814646315790e-09
NC_051789.1	62152	62311	39	0.26872	0.39456	1.0614e-13	1.032e-07	2.1429666e-10	0.000140644				NC_051787.1	15909470	15909784	35	0.15416	0.36708	4.2744e-14	8.7505e-12	1.04744565701493e-10	2.69240123854167e-08
NC_051804.1	29643535	29643978	31	0.06129	0.53428	1.1358e-13	9.5088e-11	2.25148601454545e-10	2.65822161230769e-07				NC_051789.1	191553	191744	36	0.10761	0.24781	3.9413e-14	1.0166e-08	1.04744565701493e-10	1.1729737296875e-05
NC_051803.1	8438812	8439281	17	0.27557	0.04451	3.0687e-13	2.7985e-09	5.97443011071429e-10	5.44837966071429e-06				NC_051789.1	23644	23719	19	0.175	0.38233	4.4964e-14	1.3133e-10	1.04744565701493e-10	3.12838651129032e-07
NC_051804.1	68673161	68673916	28	0.041226	0.51068	3.4028e-13	2.3129e-10	6.50866092631579e-10	6.00395798571429e-07				NC_051789.1	24671	24794	25	0.11996	0.28145	4.563e-14	4.5427e-09	1.04744565701493e-10	6.04966076756757e-06
NC_051787.1	15898964	15899075	29	0.46674	0.33289	3.8536e-13	2.6894e-07	7.12106090847458e-10	0.000308646867789474				NC_051789.1	37397	37560	38	0.15364	0.32096	4.0634e-14	9.7294e-15	1.04744565701493e-10	7.184626783e-11
NC_051803.1	2713867	2713964	33	0.60522	0.44093	3.8458e-13	3.715e-08	7.12106090847458e-10	6.07860631343284e-05				NC_051789.1	38303	38650	40	0.20612	0.38335	4.6185e-14	6.6339e-10	1.04744565701493e-10	1.20957291e-06
NC_051774.1	118661750	118661857	27	0.42474	0.54989	4.3709e-13	1.6077e-11	7.94236239e-10	5.00803143428571e-08				NC_051792.1	13547844	13548181	48	0.62137	0.31616	4.6629e-14	2.7022e-13	1.04744565701493e-10	1.42530434214286e-09
NC_051803.1	11157068	11157158	23	0.22664	0.41388	5.0127e-13	9.9797e-08	8.95925623278689e-10	0.000139484276202532				NC_051792.1	2628016	2628388	79	0.29251	0.44355	4.3077e-14	1.9825e-12	1.04744565701493e-10	8.13315118055556e-09
NC_051773.1	100321970	100322252	22	0.23517	0.4177	7.3319e-13	2.8799e-09	1.28930278935484e-09	5.50849083157895e-06				NC_051792.1	2633670	2634036	91	0.31382	0.48458	4.5186e-14	4.7737e-19	1.04744565701493e-10	8.81278724125e-15
NC_051804.1	68661256	68662244	26	0.045256	0.50776	7.7205e-13	1.5653e-09	1.33608767142857e-09	3.28189226538462e-06				NC_051803.1	15882205	15882397	53	0.32942	0.49299	4.5186e-14	6.7437e-08	1.04744565701493e-10	4.90625768128079e-05
NC_051773.1	99894314	99894484	38	0.47063	0.32461	1.3238e-12	8.9653e-08	2.25513466875e-09	0.00013032677304				NC_051803.1	2713715	2713915	52	0.30221	0.53567	4.341e-14	4.66e-14	1.04744565701493e-10	2.99230756521739e-10
NC_051803.1	11261656	11261799	34	0.34473	0.51057	1.3866e-12	1.3036e-07	2.32577617846154e-09	0.000167207404235294				NC_051804.1	56289630	56290186	82	0.25025	0.42637	4.7518e-14	1.8975e-20	1.04744565701493e-10	5.60479755e-16
NC_051803.1	8435423	8435589	16	0.32704	0.059333	1.75e-12	3.7355e-08	2.89084090909091e-09	6.07860631343284e-05				NC_051804.1	56290203	56290529	49	0.21452	0.35922	4.2744e-14	4.3338e-12	1.04744565701493e-10	1.57818304097561e-08
NC_051789.1	87157	87290	20	0.18478	0.37878	3.2093e-12	1.3677e-08	5.2223454e-09	2.52737051186441e-05				NC_051804.1	68639325	68640603	122	0.2816	0.56089	4.7296e-14	4.1182e-13	1.04744565701493e-10	1.961033003125e-09
NC_051774.1	118602103	118602213	26	0.32258	0.47192	4.2709e-12	2.0831e-07	6.84763446176471e-09	0.000255182090561798				NC_051773.1	69331045	69331181	23	0.26174	0.47864	5.2847e-14	1.2724e-08	1.06916720315068e-10	1.35193873093525e-05
NC_051803.1	11269656	11269750	23	0.32207	0.50601	4.5017e-12	1.3831e-06	7.11307745217391e-09	0.00119677667142857				NC_051776.1	47949725	47950297	27	0.32605	0.6261	5.0626e-14	1.3483e-10	1.06916720315068e-10	3.16077902698413e-07
NC_051803.1	8438645	8438799	11	0.49448	0.039152	4.5992e-12	3.1627e-11	7.16331970285714e-09	9.57823695e-08				NC_051780.1	12918228	12918573	15	0.63458	0.20422	4.9738e-14	6.2845e-11	1.06916720315068e-10	1.62833600087719e-07
NC_051792.1	16936564	16936871	46	0.19189	0.35472	4.8119e-12	4.0911e-07	7.3890452028169e-09	0.000412997				NC_051785.1	7624887	7625248	55	0.2171	0.35405	5.1403e-14	2.7294e-11	1.06916720315068e-10	7.75196839615385e-08
NC_051773.1	100046835	100046958	15	0.5728	0.2872	6.7724e-12	5.0747e-07	1.01253790356164e-08	0.000498445263243243				NC_051800.1	1207047	1207361	18	0.15926	0.59326	5.2514e-14	1.0732e-10	1.06916720315068e-10	2.64166391333333e-07
NC_051785.1	7735922	7736138	22	0.71191	0.43326	6.7796e-12	2.858e-07	1.01253790356164e-08	0.000315228305454545				NC_051804.1	29627002	29628551	121	0.29361	0.53599	5.2625e-14	4.661e-11	1.06916720315068e-10	1.22924719464286e-07
NC_051785.1	7736647	7736863	42	0.65953	0.51705	8.8988e-12	2.5757e-07	1.31108184972973e-08	0.000301955127096774				NC_051774.1	118663693	118663767	18	0.34439	0.56987	5.7399e-14	9.8415e-11	1.1390366436e-10	2.46352761610169e-07
NC_051789.1	62739	63018	31	0.23491	0.36051	1.0495e-11	3.484e-06	1.52563716e-08	0.00215821922727273				NC_051786.1	47803	47945	24	0.32704	0.57994	5.7843e-14	1.6474e-08	1.1390366436e-10	1.64393823378378e-05
NC_051804.1	29679988	29680245	24	0.45078	0.72446	1.1073e-11	2.4087e-08	1.58848012894737e-08	4.30509715081967e-05				NC_051804.1	56290832	56291126	40	0.30304	0.44872	5.973e-14	2.2698e-07	1.16071894342105e-10	0.000113580824189189
NC_051803.1	11274243	11274693	37	0.24459	0.3724	1.1509e-11	9.9071e-08	1.62958471948052e-08	0.000139484276202532				NC_051774.1	118615936	118616064	34	0.39942	0.58661	6.3505e-14	4.3691e-08	1.21805064220779e-10	3.68724577085714e-05
NC_051774.1	118663693	118663817	27	0.4702	0.62716	1.6475e-11	2.9737e-06	2.30282480769231e-08	0.00194138093532934				NC_051779.1	21054455	21055024	28	0.25708	0.54411	6.6058e-14	2.6364e-09	1.25077435410256e-10	3.93300282424242e-06
NC_051804.1	68728038	68728247	28	0.021893	0.43657	2.0914e-11	4.453e-10	2.88629084050633e-08	1.0554190826087e-06				NC_051785.1	7623402	7623510	24	0.2364	0.38758	6.839e-14	1.2006e-08	1.27853806455696e-10	1.32644560820896e-05
NC_051790.1	13118964	13119102	34	0.63459	0.4818	2.2878e-11	3.6928e-06	3.117871035e-08	0.00224922465251397				NC_051787.1	16020100	16020225	31	0.30029	0.46777	6.9722e-14	3.8056e-09	1.28714655725e-10	5.25275942429907e-06
NC_051787.1	16022704	16022752	14	0.54145	0.36274	4.8581e-11	2.6369e-07	6.5390026e-08	0.000305841127021277				NC_051792.1	80894	80943	22	0.34029	0.58942	7.9714e-14	6.2911e-10	1.45344209209877e-10	1.17610919987342e-06
NC_051774.1	118651677	118651741	17	0.35331	0.48165	5.0735e-11	1.278e-07	6.74565135365854e-08	0.000167207404235294				NC_051774.1	118647031	118647190	30	0.52049	0.30741	9.2371e-14	6.6687e-09	1.64363621915663e-10	8.34655622288136e-06
NC_051773.1	54488631	54488716	19	0.70926	0.57379	5.1929e-11	3.0758e-08	6.82121825783133e-08	5.23972141875e-05				NC_051774.1	118652378	118652457	20	0.3952	0.55885	9.1704e-14	1.5243e-09	1.64363621915663e-10	2.44698198586957e-06
NC_051773.1	99898667	99898916	36	0.47783	0.32562	5.2898e-11	5.8078e-05	6.86578255714286e-08	0.0154817				NC_051782.1	74915	75003	22	0.36806	0.48364	9.4147e-14	7.5898e-08	1.65529479559524e-10	5.28740552924528e-05
NC_051774.1	118616063	118616281	42	0.30773	0.43987	6.5001e-11	6.6792e-06	8.24046398372093e-08	0.00350099259230769				NC_051789.1	29071	29179	24	0.3015	0.41404	9.5923e-14	1.9144e-08	1.66667905258824e-10	1.87242265960265e-05
NC_051804.1	68631621	68632014	29	0.082092	0.51413	6.4512e-11	2.6225e-10	8.24046398372093e-08	6.64931825581395e-07				NC_051785.1	7620699	7620837	33	0.25895	0.46792	9.7478e-14	7.7282e-09	1.6740032955814e-10	9.35549286721311e-06
NC_051774.1	118647049	118647190	27	0.5053	0.34704	7.6772e-11	7.4203e-08	9.62085525517241e-08	0.000113944454619718				NC_051773.1	69331246	69331543	32	0.23155	0.36524	1.007e-13	8.081e-10	1.70945773563218e-10	1.43792145662651e-06
NC_051803.1	11168233	11168316	19	0.30261	0.46272	8.1752e-11	5.6428e-07	1.01285154e-07	0.000549296350714286				NC_051789.1	53053	53242	47	0.24691	0.35137	1.0392e-13	2.7438e-08	1.74407282727273e-10	2.53268173875e-05
NC_051803.1	11159763	11159896	30	0.30504	0.46468	8.3444e-11	3.1235e-06	1.02219837573034e-07	0.00202703994642857				NC_051790.1	3948270	3948634	17	0.069549	0.41063	1.1913e-13	1.3765e-10	1.97687534494382e-10	3.1764673203125e-07
NC_051787.1	16020682	16020827	29	0.58002	0.43554	8.8872e-11	7.636e-08	1.076595408e-07	0.000115628				NC_051773.1	69319599	69319786	23	0.21404	0.3813	1.209e-13	1.15e-07	1.98395556666667e-10	7.14181807142857e-05
NC_051789.1	38400	38620	27	0.40468	0.21398	1.5919e-10	2.5007e-06	1.90723614725275e-07	0.00174170771082803				NC_051787.1	15901226	15901434	38	0.31688	0.47687	1.4377e-13	2.4593e-07	2.3333239043956e-10	0.000121883073053691
NC_051789.1	115769	115912	35	0.2609	0.38664	1.6338e-10	1.7775e-05	1.93615955217391e-07	0.00652504090909091				NC_051778.1	14814091	14814559	14	0.15567	0.52943	1.5743e-13	5.5948e-10	2.52724774673913e-10	1.08539906766234e-06
NC_051773.1	99896749	99896813	16	0.42313	0.26588	1.6626e-10	1.5591e-06	1.94910352258065e-07	0.0012685				NC_051796.1	4924556	4925249	20	0.14523	0.47057	1.7863e-13	2.0008e-08	2.83674043763441e-10	1.92782095974026e-05
NC_051773.1	99896388	99896541	25	0.41108	0.2466	1.8101e-10	3.1312e-07	2.0994464106383e-07	0.000330369746538462				NC_051774.1	118608144	118608302	26	0.40347	0.1565	2.216e-13	6.8459e-09	3.48168961702128e-10	8.49633718571429e-06
NC_051803.1	11169471	11169710	38	0.26081	0.39887	2.0795e-10	1.6301e-05	2.38652175789474e-07	0.00620580519031142				NC_051785.1	7621280	7621410	31	0.23294	0.41432	2.3936e-13	1.5265e-10	3.72114095157895e-10	3.4158675530303e-07
NC_051803.1	11157158	11157229	19	0.22428	0.36091	2.6834e-10	2.1938e-07	3.0475038375e-07	0.000262836526153846				NC_051772.1	176859734	176860187	18	0.20887	0.60094	2.4247e-13	5.6589e-10	3.73022414895833e-10	1.08539906766234e-06
NC_051804.1	68694435	68694708	23	0.013145	0.43946	2.739e-10	1.1414e-09	3.0785795257732e-07	2.488845528e-06				NC_051774.1	118658049	118658126	19	0.35047	0.48196	2.5313e-13	9.1737e-09	3.85407387319588e-10	1.08388366344e-05
NC_051773.1	129120947	129121224	19	0.34286	0.11458	3.1063e-10	4.624e-08	3.45579044693878e-07	7.30632208695652e-05				NC_051776.1	19958538	19958700	32	0.33063	0.50326	2.9066e-13	1.3407e-08	4.33608936767677e-10	1.39649310070423e-05
NC_051789.1	53707	53859	20	0.23135	0.41608	3.3296e-10	2.3401e-06	3.66679767272727e-07	0.00171895220939597				NC_051789.1	39288	39430	31	0.21745	0.39385	2.8999e-13	4.694e-08	4.33608936767677e-10	3.8301224640884e-05
NC_051772.1	178124573	178124934	17	0.20198	0.040333	3.51e-10	1.2973e-07	3.81137624554455e-07	0.000167207404235294				NC_051772.1	14789617	14790214	24	0.13924	0.43643	3.1597e-13	5.9632e-07	4.666529333e-10	0.000221281167035176
NC_051774.1	118603197	118603277	18	0.35061	0.53524	3.5308e-10	8.198e-08	3.81137624554455e-07	0.000122437691506849				NC_051774.1	118599913	118600001	22	0.25048	0.38324	3.2085e-13	1.2923e-07	4.69168471782178e-10	7.51411396456693e-05
NC_051789.1	56359	56431	15	0.64789	0.39511	4.5517e-10	8.1463e-07	4.86523180588235e-07	0.000746351683865546				NC_051773.1	100354568	100354686	19	0.22025	0.40921	3.5338e-13	8.3254e-08	5.11669988431373e-10	5.53860360630631e-05
NC_051773.1	99901559	99901645	12	0.52206	0.23742	5.452e-10	9.5333e-07	5.77096846601942e-07	0.000858989723801653				NC_051804.1	29644488	29645482	82	0.28557	0.5501	3.616e-13	3.1288e-09	5.18488761165049e-10	4.44316676153846e-06
NC_051803.1	15882460	15882513	15	0.46218	0.23971	5.5909e-10	6.5786e-06	5.86109099423077e-07	0.00348174001747573				NC_051775.1	68216467	68217627	23	0.20559	0.52112	4.6141e-13	4.9165e-08	6.55242129711539e-10	3.96783042896175e-05
NC_051773.1	34314859	34314894	16	0.43873	0.64556	6.2296e-10	2.4447e-06	6.46846066285714e-07	0.00174170771082803				NC_051804.1	29680061	29681483	111	0.31596	0.55128	5.2103e-13	2.3448e-11	7.32860949238095e-10	6.79021896470588e-08
NC_051803.1	171604	171742	22	0.67121	0.79395	6.7711e-10	1.687e-06	6.96439574150943e-07	0.00135240339705882				NC_051795.1	3878086	3878864	20	0.1335	0.45203	5.5678e-13	6.9184e-09	7.75757371886792e-10	8.51476314666667e-06
NC_051785.1	7736247	7736370	16	0.58902	0.30298	6.8353e-10	3.9172e-05	6.96472353084112e-07	0.0111508262976501				NC_051787.1	16024298	16024379	18	0.28843	0.45944	5.8653e-13	8.3846e-09	8.09570366074766e-10	1.00675869056911e-05
NC_051789.1	48340	48406	15	0.45664	0.26838	7.2193e-10	2.5061e-06	7.28788335e-07	0.00174170771082803				NC_051775.1	36556799	36557454	18	0.25998	0.66469	6.1207e-13	5.982e-10	8.37000057685185e-10	1.13266102307692e-06
NC_051773.1	99899227	99899432	21	0.53567	0.3446	9.5915e-10	9.6135e-06	9.59378788073395e-07	0.00470009619282511				NC_051773.1	99917569	99917798	18	0.54093	0.23139	6.3938e-13	2.8578e-08	8.66324704770642e-10	2.61751736219512e-05
NC_051774.1	118608987	118609156	43	0.44422	0.5696	1.1207e-09	2.6624e-05	1.11077671090909e-06	0.00909447193125				NC_051789.1	599	793	38	0.27943	0.39058	6.5237e-13	2.6857e-08	8.75889753909091e-10	2.49464369371069e-05
NC_051778.1	39827175	39827444	20	0.50883	0.37208	1.3429e-09	1.7818e-06	1.30724120892857e-06	0.00141797464817518				NC_051789.1	85915	86027	28	0.21079	0.37331	7.1687e-13	1.0687e-06	9.53818139009009e-10	0.000329509883716075
NC_051803.1	11259398	11259488	21	0.40235	0.28295	1.3411e-09	2.4847e-06	1.30724120892857e-06	0.00174170771082803				NC_051781.1	15094727	15095498	22	0.65536	0.36026	7.7882e-13	1.2537e-07	1.02646468964602e-09	7.46442388537549e-05
NC_051803.1	11168447	11168509	16	0.1534	0.30798	1.4914e-09	2.473e-06	1.43895023362832e-06	0.00174170771082803				NC_051789.1	10583	10643	19	0.18	0.331	7.8537e-13	1.8826e-08	1.02646468964602e-09	1.85359540933333e-05
NC_051790.1	13119265	13119342	19	0.31026	0.46832	1.5568e-09	1.226e-05	1.48887435789474e-06	0.00578640155844156				NC_051774.1	118616654	118616757	25	0.35021	0.46731	9.0361e-13	3.1223e-07	1.16046310686957e-09	0.00013724088235119
NC_051783.1	108120	108333	31	0.13548	0.28101	1.7616e-09	2.8739e-05	1.67008870956522e-06	0.00967067				NC_051790.1	2600824	2601062	16	0.75656	0.3099	8.9828e-13	6.5936e-10	1.16046310686957e-09	1.20957291e-06
NC_051789.1	32702	32802	22	0.40638	0.26747	1.781e-09	2.5892e-05	1.67392505172414e-06	0.00890505107886435				NC_051774.1	53718392	53719157	23	0.237	0.5532	1.0436e-12	4.2103e-08	1.32869172758621e-09	3.57364940632184e-05
NC_051785.1	20858942	20859145	38	0.51604	0.37429	1.8783e-09	3.0635e-08	1.75028663076923e-06	5.23972141875e-05				NC_051792.1	2892010	2892226	48	0.24874	0.37185	1.0832e-12	1.0287e-06	1.36732243418803e-09	0.000319175786344538
NC_051789.1	16116	16239	26	0.17722	0.27756	1.9645e-09	1.5352e-05	1.81509811016949e-06	0.00609646819354839				NC_051773.1	129059672	129060980	55	0.24771	0.45465	1.1658e-12	5.2009e-06	1.4591172559322e-09	0.000996259040337224
NC_051789.1	51108	51274	34	0.30342	0.19862	2.0772e-09	4.8866e-07	1.90309922016807e-06	0.000484333137818182				NC_051775.1	20280550	20281117	19	0.26737	0.6366	1.2574e-12	5.7697e-09	1.5533190575e-09	7.40974976782609e-06
NC_051773.1	69341666	69341733	25	0.6266	0.78788	2.1045e-09	6.6395e-06	1.912043475e-06	0.0034969957826087				NC_051792.1	2645045	2645252	44	0.26311	0.42192	1.2621e-12	2.6185e-07	1.5533190575e-09	0.000128132433410596
NC_051804.1	79762594	79762791	21	0.69132	0.53487	2.377e-09	4.0607e-05	2.1417752231405e-06	0.0114398418139535				NC_051773.1	69330109	69330378	34	0.30417	0.47183	1.3635e-12	3.7027e-07	1.65665898770492e-09	0.000155797168176638
NC_051803.1	11263265	11263382	29	0.33257	0.47274	2.4596e-09	2.3269e-05	2.19803565245902e-06	0.00837269304950495				NC_051773.1	99906681	99907200	36	0.5834	0.37641	1.3685e-12	6.4491e-08	1.65665898770492e-09	4.8224188020202e-05
NC_051776.1	39028214	39028287	10	0.42157	0.7571	2.5516e-09	1.9785e-06	2.26171334634146e-06	0.00154077100714286				NC_051775.1	5989340	5989422	14	0.30679	0.68974	1.4323e-12	2.6029e-13	1.7197963796748e-09	1.42377665962963e-09
NC_051803.1	3600766	3600912	20	0.23693	0.4346	2.9169e-09	7.4737e-07	2.5646608016129e-06	0.000700408894576271				NC_051780.1	7042690	7043674	23	0.8198	0.51019	1.4913e-12	1.0731e-07	1.77619843306452e-09	6.77286606410256e-05
NC_051772.1	113697069	113697296	11	0.12436	0.37494	3.0052e-09	2.5391e-06	2.6211594816e-06	0.00175207542151899				NC_051777.1	24673467	24674015	47	0.43399	0.602	1.6677e-12	2.6053e-09	1.9704075624e-09	3.93300282424242e-06
NC_051791.1	11933933	11934097	37	0.71279	0.56631	3.1084e-09	2.1732e-05	2.68965411428571e-06	0.00789784				NC_051773.1	129120758	129121480	26	0.11704	0.38364	1.8333e-12	1.039e-08	2.14887495e-09	1.18952613178295e-05
NC_051803.1	11165659	11165773	27	0.36235	0.51286	3.4081e-09	6.9001e-06	2.92575992598425e-06	0.00358233477428571				NC_051775.1	76130604	76130727	14	0.1551	0.52824	2.0844e-12	1.0971e-09	2.4239602488189e-09	1.90623061058824e-06
NC_051772.1	10069737	10069842	23	0.66293	0.76441	3.7335e-09	3.2516e-06	3.1800669609375e-06	0.00208534671529412				NC_051778.1	35725357	35725463	12	0.64506	0.14894	2.1418e-12	1.473e-09	2.4712523453125e-09	2.41717663333333e-06
NC_051791.1	11924588	11924890	51	0.55832	0.69198	4.6071e-09	2.3622e-05	3.89374949302326e-06	0.00839464686644951				NC_051804.1	29678761	29679990	104	0.27263	0.52582	2.1707e-12	3.7002e-10	2.48518226589147e-09	7.69688503943662e-07
NC_051785.1	20891757	20891853	12	0.67308	0.40131	4.7304e-09	8.6982e-08	3.96720454153846e-06	0.000128152696378378				NC_051792.1	13495168	13495759	19	0.25612	0.60575	2.2801e-12	1.0801e-08	2.59035145307692e-09	1.21770144198473e-05
NC_051783.1	77239	77423	34	0.12925	0.23691	4.8655e-09	9.4048e-06	4.04935880152672e-06	0.00461877353513514				NC_051774.1	118645281	118645407	27	0.40967	0.24067	2.3266e-12	4.0066e-07	2.62300173587786e-09	0.000166216502078652
NC_051789.1	82222	82339	14	0.32017	0.2131	5.1647e-09	1.3232e-05	4.26580744090909e-06	0.00609646819354839				NC_051772.1	86956962	86957357	22	0.34417	0.63521	2.3719e-12	4.5468e-09	2.65381469015152e-09	6.04966076756757e-06
NC_051803.1	8438343	8438609	11	0.31779	0.096242	5.5855e-09	2.6702e-06	4.57868212781955e-06	0.00177512942195122				NC_051801.1	11103	11336	13	0.2101	0.62608	2.5946e-12	2.6279e-09	2.86274185522388e-09	3.93300282424242e-06
NC_051785.1	7617197	7617306	29	0.36794	0.49115	6.1134e-09	9.3954e-08	4.97402648059701e-06	0.000134781957947368				NC_051804.1	59218901	59219282	36	0.3352	0.51908	2.5974e-12	1.6164e-06	2.86274185522388e-09	0.000429360610791367
NC_051773.1	100037202	100037339	15	0.46578	0.23322	7.0383e-09	2.6448e-05	5.670714825e-06	0.0090676718490566				NC_051775.1	4113540	4114260	18	0.21502	0.62815	2.8673e-12	3.0777e-09	3.13680496074074e-09	4.42780225242718e-06
NC_051783.1	110834	110954	21	0.11683	0.25824	7.0737e-09	7.5243e-07	5.670714825e-06	0.000700408894576271				NC_051792.1	2639617	2640030	35	0.2861	0.46523	3.0291e-12	1.5223e-07	3.28944669044118e-09	8.30491760516605e-05
NC_051774.1	118614852	118614927	16	0.63517	0.45517	7.4038e-09	1.5394e-06	5.76576213428571e-06	0.00126191446917293				NC_051773.1	100306525	100306655	26	0.20509	0.39823	3.0914e-12	1.063e-08	3.33259689489051e-09	1.20764159230769e-05
NC_051776.1	54579913	54580104	18	0.66091	0.30087	7.3846e-09	3.1514e-07	5.76576213428571e-06	0.000330369746538462				NC_051772.1	179615618	179616190	29	0.30995	0.59997	3.364e-12	1.2473e-08	3.57662382589928e-09	1.33487311376812e-05
NC_051787.1	15882073	15882249	38	0.38865	0.27627	7.2467e-09	5.2589e-06	5.76576213428571e-06	0.00308256360967742				NC_051789.1	35871	36018	36	0.26781	0.38668	3.3662e-12	3.2856e-08	3.57662382589928e-09	2.8315931122093e-05
NC_051791.1	11932674	11932761	19	0.40858	0.53114	7.3226e-09	1.0593e-06	5.76576213428571e-06	0.00094664952295082				NC_051789.1	17823	18000	38	0.25594	0.37403	3.4489e-12	2.0543e-07	3.638318515e-09	0.000106830110105634
NC_051789.1	59565	59651	12	0.37756	0.18767	7.5795e-09	1.8246e-06	5.86072742553192e-06	0.00144151333043478				NC_051775.1	20541450	20541856	22	0.61973	0.28923	3.4773e-12	1.2306e-06	3.64226212553192e-09	0.000369402608536585
NC_051803.1	11167304	11167447	24	0.2536	0.41081	8.3345e-09	0.00014087	6.39913519014084e-06	0.0244952035406699				NC_051803.1	11276222	11276278	15	0.10144	0.2794	3.6429e-12	2.9755e-09	3.78884688802817e-09	4.35097643069307e-06
NC_051772.1	4383434	4383482	17	0.9939	0.85241	8.7995e-09	1.2686e-07	6.7089110979021e-06	0.000167207404235294				NC_051772.1	178798307	178799267	24	0.61272	0.32401	3.743e-12	1.3037e-09	3.86573375524475e-09	2.16339493595506e-06
NC_051778.1	14867866	14868340	11	0.89815	0.48185	9.5267e-09	4.8289e-06	7.2129027375e-06	0.00284581433189189				NC_051778.1	28739991	28740168	13	0.30241	0.61726	3.9543e-12	1.2752e-09	4.05560147708333e-09	2.14014787272727e-06
NC_051777.1	37901821	37901885	12	0.23183	0.073833	9.8958e-09	4.3764e-05	7.44068614344828e-06	0.0121719741428571				NC_051776.1	66788711	66788981	34	0.30603	0.4479	4.0192e-12	1.4815e-08	4.06569608767123e-09	1.52940164444444e-05
NC_051785.1	20887097	20887242	16	0.52394	0.74108	1.0031e-08	3.2315e-05	7.49068360273973e-06	0.0105524149970149				NC_051796.1	3864104	3864646	20	0.4913	0.17553	3.9992e-12	3.4119e-07	4.06569608767123e-09	0.000145635866791908
NC_051773.1	60368095	60368182	28	0.59185	0.42827	1.0288e-08	1.7087e-05	7.63033665306122e-06	0.00633648728571429				NC_051800.1	1678935	1679601	21	0.25895	0.58313	4.082e-12	8.5274e-08	4.10113263945578e-09	5.64754788609865e-05
NC_051789.1	174315	174406	22	0.40902	0.30698	1.1489e-08	3.6932e-05	8.46351158108108e-06	0.010949785983871				NC_051785.1	7620551	7620660	24	0.26257	0.38108	4.306e-12	1.0461e-07	4.29695158108108e-09	6.63079239914163e-05
NC_051773.1	149141670	149141881	13	0.50349	0.73733	1.1895e-08	1.0565e-05	8.70378704697987e-06	0.0050967242920354				NC_051787.1	16207420	16207533	24	0.25246	0.42835	4.426e-12	9.684e-08	4.3870571409396e-09	6.27289594736842e-05
NC_051785.1	7616061	7616116	14	0.31679	0.47379	1.2077e-08	1.2689e-06	8.77804668e-06	0.00111567009193548				NC_051787.1	15705783	15705897	25	0.63279	0.79125	4.5084e-12	1.5614e-07	4.438940584e-09	8.47800016911765e-05
NC_051785.1	7615686	7615817	30	0.31556	0.43271	1.3105e-08	0.00029888	9.46215715231788e-06	0.0394563380169287				NC_051787.1	16018165	16018546	23	0.46699	0.69601	5.3815e-12	2.0102e-08	5.26349902980132e-09	1.92782095974026e-05
NC_051781.1	3022765	3022821	21	0.20421	0.10375	1.4935e-08	2.8487e-05	1.07125217763158e-05	0.00961555313312693				NC_051774.1	93387256	93387518	13	0.16741	0.50095	5.6054e-12	1.457e-10	5.44642053026316e-09	3.31050573846154e-07
NC_051787.1	15897874	15898099	31	0.48766	0.297	1.5239e-08	0.0002375	1.08591321176471e-05	0.033497639068564				NC_051775.1	22976715	22976899	30	0.31516	0.47509	5.8858e-12	6.2996e-08	5.68148964836601e-09	4.7711878174359e-05
NC_051772.1	21524150	21524265	9	0.78393	0.39722	1.6191e-08	2.9717e-07	1.14625971818182e-05	0.000321939744950495				NC_051787.1	11970047	11970735	20	0.59143	0.23423	5.9875e-12	7.9996e-08	5.74212913961039e-09	5.488861685e-05
NC_051781.1	2909241	2909360	21	0.11262	0.33302	1.7213e-08	1.8119e-07	1.20299008846154e-05	0.000229702569069767				NC_051796.1	5113228	5113896	25	0.66223	0.36245	6.1731e-12	5.2017e-07	5.88192881225806e-09	0.000203697513624339
NC_051804.1	68652522	68652888	17	0.012588	0.51357	1.7143e-08	3.6377e-08	1.20299008846154e-05	6.07860631343284e-05				NC_051774.1	118619657	118619719	16	0.23579	0.44252	6.9958e-12	2.2182e-09	6.62309427051282e-09	3.48514616808511e-06
NC_051784.1	11789625	11789740	11	0.91721	0.72758	1.7369e-08	7.0794e-07	1.20616088789809e-05	0.000671164				NC_051774.1	3847592	3848052	21	0.25068	0.61054	7.2836e-12	6e-09	6.85164076687898e-09	7.57379487179487e-06
NC_051803.1	2713972	2714074	21	0.56062	0.37695	1.7707e-08	0.00025965	1.22185024177215e-05	0.0351659638509317				NC_051804.1	29670163	29671320	98	0.27406	0.5246	7.485e-12	4.2231e-11	6.99653268987342e-09	1.13400984709091e-07
NC_051777.1	37910682	37910745	9	0.32393	0.143	1.9788e-08	7.1451e-08	1.351649835e-05	0.000111285953228571				NC_051782.1	4353536	4354148	20	0.74555	0.36128	8.0197e-12	5.3362e-07	7.44919165597484e-09	0.000204953971220779
NC_051781.1	13717848	13718067	41	0.5294	0.39187	1.9836e-08	2.7462e-06	1.351649835e-05	0.00180365783855422				NC_051774.1	6128584	6128820	42	0.30705	0.44557	8.181e-12	9.1289e-07	7.55152318125e-09	0.000290568558642241
NC_051774.1	118614959	118615086	32	0.41228	0.51849	2.1433e-08	0.0001797	1.45140016024845e-05	0.02978170192673				NC_051773.1	100363830	100364347	24	0.25767	0.42553	8.3975e-12	2.6201e-07	7.70321973602484e-09	0.000128132433410596
NC_051774.1	118649072	118649135	16	0.50196	0.60237	2.1645e-08	1.5067e-06	1.4567085e-05	0.0012539654519084				NC_051782.1	9825528	9826222	20	0.15753	0.4602	8.9465e-12	3.2844e-08	8.15617060802469e-09	2.8315931122093e-05
NC_051785.1	7627362	7627492	25	0.27759	0.39737	2.2079e-08	5.8744e-05	1.47680064662577e-05	0.0155830251678832				NC_051778.1	2621938	2622042	13	0.31495	0.64423	1.0468e-11	5.0529e-09	9.48471442944785e-09	6.54612059736842e-06
NC_051773.1	100320161	100320271	25	0.19116	0.35324	2.2563e-08	4.1766e-08	1.49088099272727e-05	6.69644105294118e-05				NC_051774.1	118615010	118615202	45	0.31703	0.43519	1.0733e-11	3.6889e-06	9.66552461585366e-09	0.000756680489027778
NC_051774.1	118611560	118611714	18	0.13737	0.29215	2.2517e-08	5.2952e-06	1.49088099272727e-05	0.0030872431828877				NC_051800.1	6009458	6009599	35	0.39594	0.50413	1.1093e-11	4.2806e-07	9.92917622424242e-09	0.000175123970470914
NC_051789.1	45740	45846	23	0.4581	0.29214	2.2839e-08	0.00021555	1.50002699638554e-05	0.0307598878272251				NC_051773.1	55101223	55101497	11	0.20561	0.68412	1.1215e-11	7.3361e-10	9.97790442771084e-09	1.3212942352439e-06
NC_051772.1	10069993	10070300	22	0.37092	0.55917	2.347e-08	5.4194e-06	1.53223965269461e-05	0.00314284842765958				NC_051773.1	77454921	77455043	36	0.5045	0.69936	1.1671e-11	6.3127e-07	1.03214270598802e-08	0.000232084813631841
NC_051789.1	175684	175771	21	0.3437	0.18935	2.4141e-08	6.1496e-05	1.56666468214286e-05	0.0161948379130435				NC_051774.1	118651831	118651916	18	0.26028	0.41522	1.1776e-11	4.5168e-08	1.03522956190476e-08	3.76882302372881e-05
NC_051773.1	100340434	100340637	21	0.46024	0.31486	2.4827e-08	0.00012716	1.60165000118343e-05	0.0224457058747994				NC_051772.1	76615830	76616606	25	0.20989	0.48884	1.3484e-11	2.4439e-06	1.17836596213018e-08	0.000578424915224359
NC_051804.1	7036439	7036512	11	0.093515	0.29712	2.515e-08	1.419e-06	1.61294347058824e-05	0.001208655421875				NC_051774.1	118612874	118613002	23	0.262	0.41688	1.4252e-11	7.576e-08	1.23815507529412e-08	5.28740552924528e-05
NC_051774.1	118662807	118662961	29	0.41421	0.56055	2.8771e-08	0.00021276	1.83437838947368e-05	0.0305215417894737				NC_051775.1	22976184	22976272	22	0.57109	0.73033	1.4435e-11	7.1e-07	1.24671971637427e-08	0.000242729606481481
NC_051786.1	56324	56440	16	0.15923	0.27248	2.9059e-08	2.3462e-06	1.84196891511628e-05	0.00171895220939597				NC_051777.1	3029573	3029664	12	0.87594	0.44592	1.5228e-11	1.6622e-10	1.30756284418605e-08	3.6640097880597e-07
NC_051772.1	93040209	93040429	9	0.20296	0.75778	2.9456e-08	2.6165e-06	1.85634095722543e-05	0.00176292				NC_051781.1	3258275	3258409	29	0.2962	0.40425	1.6137e-11	3.5691e-09	1.37760542947977e-08	5.02016009428571e-06
NC_051782.1	22570244	22570358	24	0.12642	0.26408	3.1336e-08	0.00010239	1.96347053793103e-05	0.0193828198960139				NC_051793.1	4665329	4665620	17	0.19288	0.49792	1.7065e-11	3.471e-07	1.43199590056818e-08	0.000147307045689655
NC_051772.1	96438692	96438800	8	0.48175	0.17204	3.2749e-08	1.4423e-06	2.04028141371429e-05	0.00121897829302326				NC_051798.1	3913040	3913438	23	0.29384	0.55209	1.6985e-11	4.3368e-07	1.43199590056818e-08	0.000176933053922652
NC_051803.1	2713790	2713867	25	0.51996	0.38088	3.3241e-08	0.00015762	2.05916662840909e-05	0.0271051705362776				NC_051804.1	963325	963403	13	0.72697	0.21105	1.6948e-11	2.8366e-10	1.43199590056818e-08	5.98478024857143e-07
NC_051789.1	50741	50800	11	0.39506	0.22188	3.3721e-08	1.4841e-05	2.07709929152542e-05	0.00609646819354839				NC_051782.1	3039753	3040223	26	0.63074	0.34437	1.7326e-11	2.0944e-07	1.44568339774011e-08	0.000107402722777778
NC_051772.1	110499003	110499533	14	0.20819	0.47664	3.3954e-08	4.2852e-05	2.0797015752809e-05	0.0119488034578005				NC_051773.1	69343768	69343942	48	0.54907	0.66425	1.8912e-11	3.7323e-06	1.56915413932584e-08	0.000760465939172414
NC_051782.1	10791856	10791964	11	0.69782	0.93533	3.9008e-08	2.6576e-06	2.37591408268156e-05	0.00177512942195122				NC_051774.1	32979369	32979557	15	0.37867	0.70098	1.9512e-11	8.3654e-07	1.60989260782123e-08	0.000274535267615894
NC_051791.1	11931392	11931710	36	0.65246	0.75824	4.1381e-08	3.7648e-05	2.50644717e-05	0.0109535				NC_051803.1	12604641	12605437	51	0.40369	0.5583	1.9711e-11	2.6197e-06	1.61727659944444e-08	0.000602470057542768
NC_051789.1	28626	28765	31	0.31705	0.42697	4.342e-08	8.2158e-06	2.61541929281768e-05	0.00409011785753425				NC_051774.1	71695930	71696304	17	0.79814	0.43937	2.1455e-11	1.9462e-07	1.75064502486188e-08	0.000103022341146953
NC_051783.1	83774	83970	39	0.16091	0.26569	4.6829e-08	0.00017886	2.79936105652174e-05	0.02978170192673				NC_051784.1	6647509	6648479	34	0.29498	0.52226	2.251e-11	1.9718e-06	1.82663702747253e-08	0.000507340017770035
NC_051803.1	11273551	11273683	12	0.29203	0.55594	4.7024e-08	2.7472e-05	2.79936105652174e-05	0.0093017461863354				NC_051803.1	11169437	11169558	22	0.21042	0.32789	2.3036e-11	1.2787e-07	1.85910590382514e-08	7.46442388537549e-05
NC_051804.1	68662460	68662754	13	0.08	0.60928	4.7244e-08	1.8442e-06	2.79936105652174e-05	0.00144651618129496				NC_051774.1	6141823	6142125	30	0.26127	0.4217	2.389e-11	1.0388e-07	1.91754902717391e-08	6.61290229310345e-05
NC_051785.1	9560100	9560195	19	0.44842	0.63944	4.9067e-08	4.1655e-05	2.87611760322581e-05	0.0116448154615385				NC_051773.1	99892989	99893333	24	0.61994	0.29578	2.5187e-11	1.7742e-09	2.01072586108108e-08	2.81752498709677e-06
NC_051785.1	9547669	9548077	49	0.28345	0.43761	4.9495e-08	7.4672e-05	2.88569083957219e-05	0.0176258057915194				NC_051773.1	25307121	25307582	17	0.20455	0.49641	2.5749e-11	2.4784e-08	2.04453981774194e-08	2.31666087088608e-05
NC_051803.1	11164858	11164941	16	0.27596	0.40773	4.9875e-08	3.9767e-05	2.89237859042553e-05	0.0112613946545455				NC_051792.1	10585264	10585734	20	0.60953	0.31102	2.6371e-11	5.3428e-07	2.08273081229947e-08	0.000204953971220779
NC_051775.1	31540946	31540998	8	0.90742	0.58221	5.2218e-08	2.7347e-08	3.01223262857143e-05	4.80892584193548e-05				NC_051775.1	68723821	68724234	14	0.30819	0.75295	2.6542e-11	7.4011e-09	2.0850858712766e-08	9.03356246198347e-06
NC_051773.1	99901993	99902212	17	0.48437	0.26771	5.3935e-08	5.1784e-05	3.07870016230367e-05	0.0139059172019704				NC_051789.1	64971	65061	24	0.17713	0.36104	2.7323e-11	1.2335e-08	2.12935061884817e-08	1.33487311376812e-05
NC_051804.1	29669900	29670183	18	0.30893	0.63737	5.3929e-08	2.1119e-05	3.07870016230367e-05	0.00770073610033445				NC_051790.1	9345848	9346836	29	0.224	0.47233	2.7538e-11	2.0912e-05	2.12935061884817e-08	0.00230827531240658
NC_051773.1	100361731	100361808	8	0.55746	0.25388	5.8617e-08	3.1747e-06	3.328529709375e-05	0.00204807598934911				NC_051804.1	29648998	29649711	67	0.28548	0.56522	2.7455e-11	9.1041e-08	2.12935061884817e-08	5.97589077733333e-05
NC_051772.1	18694625	18694685	11	0.53409	0.74588	6.0156e-08	1.5273e-05	3.35978081632653e-05	0.00609646819354839				NC_051772.1	142350705	142350967	14	0.87595	0.34721	2.8205e-11	4.6407e-08	2.16956679427083e-08	3.82894045977654e-05
NC_051775.1	23635187	23635238	17	0.60298	0.39625	6.0355e-08	8.1059e-05	3.35978081632653e-05	0.0176258057915194				NC_051787.1	4042854	4043416	22	0.27398	0.61295	2.8609e-11	1.1955e-09	2.18924072590674e-08	2.05304883139535e-06
NC_051787.1	16018903	16019149	46	0.45057	0.31915	6.04e-08	0.00011639	3.35978081632653e-05	0.0213988805059022				NC_051773.1	129100824	129101406	21	0.23948	0.49938	2.8802e-11	5.1673e-07	2.19264875154639e-08	0.000203697513624339
NC_051789.1	187911	188001	23	0.22286	0.33262	6.0047e-08	4.7328e-06	3.35978081632653e-05	0.00281966258360656				NC_051791.1	10226681	10227121	20	0.21513	0.49512	2.9347e-11	5.1586e-07	2.22268158102564e-08	0.000203697513624339
NC_051780.1	22673638	22673717	10	0.31857	0.12587	6.2639e-08	6.0722e-06	3.46663939796954e-05	0.00332677224723618				NC_051776.1	13056847	13057390	17	0.19351	0.56243	3.2315e-11	1.9825e-07	2.43498471173469e-08	0.000104569086607143
NC_051773.1	79884837	79885111	11	0.37558	0.56973	6.4623e-08	4.5197e-05	3.55837737272727e-05	0.0125344108636364				NC_051773.1	100376744	100376959	18	0.18072	0.44494	3.3643e-11	1.3363e-07	2.50944496313131e-08	7.64948878682171e-05
NC_051774.1	118617182	118617280	26	0.49997	0.37046	6.7326e-08	0.00015713	3.6885851638191e-05	0.0270635945971564				NC_051775.1	16126707	16127089	18	0.16524	0.47989	3.3643e-11	7.4546e-08	2.50944496313131e-08	5.24556163952381e-05
NC_051772.1	14556	14724	24	0.1524	0.27785	6.8921e-08	0.00033639	3.757090473e-05	0.0398252979748823				NC_051772.1	58769484	58769934	14	0.86145	0.36726	3.8181e-11	4.6146e-10	2.83362497939699e-08	9.087008792e-07
NC_051783.1	94090	94367	33	0.18145	0.29414	7.2931e-08	1.1605e-05	3.95590806268657e-05	0.00552509489082969				NC_051793.1	2545132	2546101	28	0.30217	0.58298	3.9049e-11	3.3959e-07	2.8835538805e-08	0.000145373065246377
NC_051796.1	2308499	2308691	10	0.3231	0.11317	7.3855e-08	4.8e-07	3.98619565841584e-05	0.000480114495412844				NC_051773.1	25497127	25497524	16	0.64454	0.31402	4.0555e-11	1.1509e-07	2.97986437562189e-08	7.14181807142857e-05
NC_051789.1	45889	46040	31	0.40662	0.29616	7.5198e-08	3.2411e-05	4.0386882502463e-05	0.0105524149970149				NC_051773.1	100372776	100372877	24	0.18949	0.34364	4.2109e-11	1.8925e-06	3.07873074306931e-08	0.000491215171353251
NC_051789.1	117519	117583	19	0.25679	0.39465	7.6448e-08	0.00012826	4.08569590588235e-05	0.0224457058747994				NC_051774.1	118657494	118657666	42	0.3214	0.43684	4.2834e-11	1.0555e-06	3.11631065320197e-08	0.000326120793933054
NC_051774.1	118616912	118616959	13	0.27669	0.45149	7.8109e-08	0.00011988	4.13393778349515e-05	0.0218724				NC_051773.1	84323510	84323784	17	0.2741	0.60163	4.4331e-11	6.2544e-06	3.20941228382353e-08	0.00108130803637427
NC_051787.1	3306569	3306792	41	0.50146	0.6273	7.8081e-08	0.00018155	4.13393778349515e-05	0.02978170192673				NC_051782.1	3121776	3122295	16	0.14863	0.4674	4.4759e-11	6.8923e-08	3.21711092087379e-08	4.94134414902913e-05
NC_051773.1	708410	708759	21	0.25411	0.49667	8.5596e-08	0.00023117	4.50830410434783e-05	0.0327318706753247				NC_051803.1	12605565	12605675	25	0.37123	0.65855	4.4873e-11	1.4356e-06	3.21711092087379e-08	0.000403992710285714
NC_051773.1	100348078	100348164	15	0.22842	0.46244	8.9832e-08	1.5346e-05	4.65665030616114e-05	0.00609646819354839				NC_051774.1	118649068	118649109	14	0.4159	0.55436	4.5745e-11	4.6707e-08	3.26378420531401e-08	3.8301224640884e-05
NC_051792.1	2639472	2639546	24	0.24957	0.37554	8.9911e-08	0.00019595	4.65665030616114e-05	0.02978170192673				NC_051772.1	58442151	58442495	50	0.23614	0.37803	4.6344e-11	1.0345e-05	3.29062452692308e-08	0.00154841516919959
NC_051803.1	10654448	10654560	7	0.46643	0.82048	9.0121e-08	2.8624e-07	4.65665030616114e-05	0.000315228305454545				NC_051773.1	48720865	48722259	29	0.14722	0.40349	4.9647e-11	6.1588e-08	3.50828506363636e-08	4.73743236041667e-05
NC_051803.1	11262331	11262496	42	0.29159	0.40833	8.9853e-08	7.7024e-06	4.65665030616114e-05	0.00385211863486239				NC_051789.1	98319	98437	27	0.23846	0.36511	5.1321e-11	4.9695e-06	3.60930817571429e-08	0.000961914135648755
NC_051787.1	3321886	3322105	16	0.54529	0.75667	9.2007e-08	1.5816e-05	4.73167697264151e-05	0.00611473480851064				NC_051783.1	9901810	9902461	22	0.091667	0.299	5.2866e-11	4.6667e-07	3.70034439526066e-08	0.000187890992098093
NC_051789.1	17327	17426	22	0.34011	0.47097	9.3721e-08	0.00029499	4.79719518591549e-05	0.0392613262682927				NC_051774.1	1159242	1159321	13	0.26915	0.63985	5.3614e-11	5.9172e-08	3.73499907830189e-08	4.59950184631579e-05
NC_051773.1	100063624	100063726	11	0.59985	0.26521	9.8992e-08	4.5906e-05	5.04331859439252e-05	0.0125752451155779				NC_051773.1	11381912	11382504	14	0.19238	0.54405	5.4773e-11	1.2395e-08	3.79782610187793e-08	1.33487311376812e-05
NC_051789.1	66737	66796	18	0.46598	0.32609	9.9713e-08	0.0004647	5.05642304093023e-05	0.0398252979748823				NC_051777.1	3900044	3900342	10	0.15867	0.7868	5.7773e-11	1.4941e-09	3.98711990514019e-08	2.42485862527473e-06
NC_051772.1	185756215	185756630	15	0.77109	0.35831	1.0265e-07	1.7377e-05	5.18125875e-05	0.00640048919594595				NC_051773.1	129134096	129134969	24	0.27522	0.53963	5.8092e-11	5.8495e-07	3.99048808744186e-08	0.000217608767128463
NC_051782.1	22556970	22557237	35	0.15393	0.29805	1.0357e-07	9.6475e-05	5.20360498617511e-05	0.0184531286842105				NC_051784.1	6347005	6347575	13	0.25315	0.61197	6.1286e-11	9.7751e-09	4.19040187685185e-08	1.13675176685039e-05
NC_051783.1	91043	91227	24	0.12868	0.27506	1.0959e-07	7.311e-05	5.48080703669725e-05	0.0176258057915194				NC_051772.1	205424609	205424907	15	0.75024	0.36967	6.4757e-11	1.0227e-07	4.40732560967742e-08	6.53859481818182e-05
NC_051773.1	100028335	100028411	10	0.24733	0.471	1.1107e-07	3.6394e-06	5.52946019178082e-05	0.00222915294606742				NC_051777.1	28453334	28453703	13	0.19762	0.55146	7.0031e-11	5.3649e-07	4.74440750412844e-08	0.000205268579300518
NC_051785.1	9532484	9532654	30	0.53582	0.69328	1.1497e-07	0.00022672	5.69759964545455e-05	0.0321854				NC_051799.1	2595773	2596036	18	0.60872	0.26198	7.0695e-11	3.4421e-06	4.76752230821918e-08	0.000727221475142046
NC_051785.1	9544564	9544829	43	0.25097	0.37237	1.1775e-07	0.000401	5.80896447963801e-05	0.0398252979748823				NC_051773.1	98758143	98758448	16	0.50135	0.72748	7.3092e-11	5.6895e-07	4.88456307149321e-08	0.000213268163832487
NC_051774.1	932542	932672	7	0.42714	0.7191	1.1883e-07	2.9824e-07	5.83583764864865e-05	0.000321939744950495				NC_051774.1	19393112	19393693	16	0.64952	0.26681	7.3092e-11	6.8582e-08	4.88456307149321e-08	4.94088146243902e-05
NC_051785.1	13589	13682	28	0.52523	0.38126	1.2144e-07	0.00011161	5.93558959821429e-05	0.0206631110016978				NC_051804.1	8892460	8892673	21	0.87856	0.7314	7.4552e-11	4.3928e-07	4.95968933693694e-08	0.000178724032837466
NC_051789.1	98753	98804	16	0.29667	0.14267	1.2195e-07	2.5081e-06	5.93558959821429e-05	0.00174170771082803				NC_051772.1	58442568	58442690	31	0.17015	0.32715	7.7238e-11	2.779e-07	5.11533766008969e-08	0.00013368981465798
NC_051792.1	16930930	16931471	37	0.28549	0.46324	1.3066e-07	0.00036821	6.33126096e-05	0.0398252979748823				NC_051774.1	118039862	118039971	14	0.188	0.53995	7.8367e-11	4.4203e-08	5.1457853659292e-08	3.70925958352273e-05
NC_051773.1	25974874	25975024	7	0.42419	0.82148	1.3633e-07	2.7853e-07	6.57677636283186e-05	0.000315228305454545				NC_051789.1	73490	73616	27	0.22369	0.35973	7.8499e-11	4.8923e-06	5.1457853659292e-08	0.000950709071973684
NC_051773.1	100329704	100329908	14	0.51274	0.23581	1.37e-07	0.00017607	6.57998325991189e-05	0.0294872623963134				NC_051791.1	7355557	7355960	20	0.49558	0.19502	7.8743e-11	3.434e-07	5.1457853659292e-08	0.000146156779827089
NC_051791.1	7043298	7043348	8	0.35883	0.11413	1.4562e-07	3.26e-07	6.96331847368421e-05	0.000336232069811321				NC_051772.1	124763958	124764333	11	0.19436	0.56942	8.2749e-11	4.8399e-08	5.3837520092511e-08	3.92747247857143e-05
NC_051775.1	32552856	32552991	17	0.46829	0.23406	1.4633e-07	5.336e-05	6.96671379039301e-05	0.0142939247174447				NC_051787.1	15895952	15896193	25	0.25688	0.3938	8.4073e-11	1.2371e-06	5.44590232324561e-08	0.000369850327732794
NC_051787.1	15753684	15753870	21	0.41649	0.58981	1.5009e-07	0.00011254	7.11465753913043e-05	0.0207610592893401				NC_051781.1	5354413	5354864	16	0.2579	0.60406	8.459e-11	3.391e-07	5.45087992695652e-08	0.000145373065246377
NC_051803.1	13039355	13039611	14	0.28133	0.07819	1.51e-07	0.000614	7.12680779220779e-05	0.049113693323551				NC_051784.1	4752022	4752374	19	0.3793	0.70493	8.4888e-11	1.6167e-08	5.45087992695652e-08	1.62427759387755e-05
NC_051772.1	136983044	136983132	7	0.541	0.91324	1.5631e-07	6.631e-07	7.34562675e-05	0.000639780005309734				NC_051792.1	1921558	1921882	13	0.26354	0.70536	8.548e-11	2.504e-09	5.46513234632035e-08	3.89277111578947e-06
NC_051803.1	10654568	10654728	35	0.657	0.80474	1.5984e-07	5.708e-05	7.47927718454936e-05	0.0152529511764706				NC_051779.1	23416607	23417164	24	0.21353	0.494	8.6601e-11	6.8485e-08	5.51293753836207e-08	4.94088146243902e-05
NC_051772.1	186375841	186376030	7	0.147	0.79919	1.791e-07	2.852e-07	8.3091730212766e-05	0.000315228305454545				NC_051774.1	118645477	118645568	19	0.55202	0.31686	9.1512e-11	1.866e-08	5.80056470729614e-08	1.84958170469799e-05
NC_051804.1	31720595	31720694	7	0.3449	0.66981	1.791e-07	7.4748e-06	8.3091730212766e-05	0.00375551863963134				NC_051774.1	118618094	118618290	47	0.50918	0.3814	9.3173e-11	2.1269e-06	5.87619965489362e-08	0.000545346760590278
NC_051783.1	539975	540048	8	0.50638	0.78204	1.8207e-07	2.3602e-05	8.41117111016949e-05	0.00839464686644951				NC_051789.1	188118	188238	30	0.13978	0.25771	9.3501e-11	8.0451e-08	5.87619965489362e-08	5.488861685e-05
NC_051773.1	99913936	99914188	18	0.49861	0.31289	2.0797e-07	0.00014982	9.56714650632911e-05	0.0258863317274168				NC_051792.1	2202193	2202869	17	0.2451	0.62386	9.4733e-11	1.2773e-07	5.92839916822034e-08	7.46442388537549e-05
NC_051773.1	100008783	100008889	11	0.2477	0.5183	2.1314e-07	2.6693e-05	9.76378220168067e-05	0.00909447193125				NC_051789.1	5809	5941	29	0.28997	0.41676	9.6249e-11	2.5775e-06	5.99785593291139e-08	0.000596658930250784
NC_051803.1	8435114	8435188	10	0.33393	0.030267	2.2846e-07	3.7722e-06	0.0001037836665	0.00228482				NC_051773.1	48146129	48146288	13	0.18072	0.51615	9.7583e-11	4.1932e-09	6.05543516260504e-08	5.68155518165138e-06
NC_051774.1	92055731	92055810	9	0.32337	0.59644	2.4167e-07	0.00011163	0.000108877328181818	0.0206631110016978				NC_051787.1	15887104	15887294	17	0.15169	0.37043	1.035e-10	8.6597e-09	6.3957370292887e-08	1.03140518814516e-05
NC_051775.1	4347876	4348080	9	0.33704	0.68715	2.4167e-07	6.142e-05	0.000108877328181818	0.0161948379130435				NC_051787.1	15896325	15896445	30	0.30477	0.40648	1.1511e-10	3.876e-06	7.0835336625e-08	0.000780958477489768
NC_051804.1	29678568	29678668	11	0.31785	0.69221	2.4452e-07	4.5781e-05	0.000109707973333333	0.0125725927103275				NC_051790.1	3970198	3970264	14	0.33583	0.68729	1.186e-10	1.471e-07	7.26801468879668e-08	8.10636264925373e-05
NC_051804.1	29666537	29667019	10	0.87927	0.5154	2.6755e-07	7.1935e-05	0.000119060842040816	0.0176258057915194				NC_051784.1	8815362	8815496	29	0.18356	0.36605	1.1976e-10	1.7293e-05	7.3087746446281e-08	0.00196309444811683
NC_051772.1	11686	11725	12	0.099556	0.32083	2.8124e-07	4.8006e-05	0.000124139563724696	0.0129552033564356				NC_051781.1	20668036	20668228	19	0.74688	0.43654	1.2345e-10	7.9708e-07	7.4746371352459e-08	0.000266334724253394
NC_051774.1	118621389	118621539	19	0.57167	0.38777	2.8724e-07	0.00012809	0.000126276726774194	0.0224457058747994				NC_051804.1	2098992	2099230	17	0.76947	0.4402	1.2349e-10	2.4829e-06	7.4746371352459e-08	0.000584843729027113
NC_051789.1	228751	228846	16	0.64892	0.4369	2.9076e-07	5.7285e-06	0.000127310842409639	0.00328083524766839				NC_051774.1	48701292	48701789	12	0.28317	0.69339	1.27e-10	1.1798e-08	7.65571551020408e-08	1.32002638030303e-05
NC_051783.1	64843	64881	11	0.19382	0.41139	3.0012e-07	4.5482e-05	0.00013088353248	0.0125344108636364				NC_051782.1	21527492	21527786	21	0.28873	0.62287	1.4207e-10	7.4587e-08	8.52933993089431e-08	5.24556163952381e-05
NC_051773.1	34478085	34478143	10	0.18823	0.5013	3.1306e-07	1.2609e-05	0.000135982787091633	0.00592546911206897				NC_051772.1	136964269	136964647	12	0.34875	0.68072	1.4725e-10	2.9376e-07	8.80453653846154e-08	0.000135117641144578
NC_051782.1	75256	75446	36	0.49918	0.66228	3.1789e-07	0.00025406	0.000137532837857143	0.0344945772851806				NC_051772.1	178755778	178756641	23	0.89746	0.67438	1.5307e-10	6.6484e-07	9.11562710887097e-08	0.000235466558177458
NC_051773.1	157287084	157287319	11	0.90961	0.72888	3.2122e-07	4.8039e-06	0.000138424236047431	0.00284581433189189				NC_051781.1	5206182	5206310	10	0.3786	0.86397	1.5374e-10	1.2164e-10	9.1187577751004e-08	2.94506392786885e-07
NC_051789.1	8911	8980	18	0.45137	0.30807	3.2897e-07	0.00045719	0.000141205839448819	0.0398252979748823				NC_051773.1	100337289	100337423	25	0.28148	0.48452	1.562e-10	4.0745e-07	9.22760872e-08	0.000168559896498599
NC_051772.1	197615275	197615330	22	0.52091	0.35753	3.3637e-07	1.6694e-05	0.000143815982823529	0.00625457059793814				NC_051772.1	195533762	195533873	12	0.30686	0.72942	1.5852e-10	5.212e-07	9.25362066403162e-08	0.000203697513624339
NC_051773.1	120397470	120397500	6	0.25167	0.674	3.5093e-07	2.1291e-07	0.000149289259377432	0.000257919				NC_051774.1	103200928	103201284	23	0.5818	0.29996	1.574e-10	6.0777e-07	9.25362066403162e-08	0.00022496477075188
NC_051785.1	7625681	7625801	27	0.27441	0.39047	3.5191e-07	7.6185e-05	0.000149289259377432	0.0176258057915194				NC_051774.1	103906820	103907181	16	0.27835	0.62727	1.5848e-10	1.015e-05	9.25362066403162e-08	0.00152496780264496
NC_051792.1	16943558	16943657	13	0.39049	0.68618	3.742e-07	0.00045742	0.000158129958139535	0.0398252979748823				NC_051796.1	50655	50825	42	0.46284	0.6153	1.6393e-10	2.5561e-05	9.53175502755905e-08	0.00265290128531272
NC_051774.1	118611148	118611236	22	0.41877	0.54017	3.8846e-07	1.1968e-05	0.000162893230615385	0.00567314420869565				NC_051773.1	150231058	150231435	18	0.26481	0.59374	1.6567e-10	7.9699e-06	9.59515161960784e-08	0.00126566296892473
NC_051783.1	108541	108866	19	0.14886	0.31711	3.8758e-07	4.1472e-05	0.000162893230615385	0.0116234608534704				NC_051774.1	118648993	118649058	14	0.35129	0.61769	1.6868e-10	8.0775e-07	9.71356874319066e-08	0.000269290721783296
NC_051772.1	98618691	98618846	11	0.69352	0.869	3.935e-07	7.7233e-05	0.000163980097557252	0.0176258057915194				NC_051781.1	3449467	3449822	15	0.18304	0.508	1.6903e-10	1.797e-07	9.71356874319066e-08	9.61583815217391e-05
NC_051776.1	66789185	66789265	15	0.46389	0.61551	3.9406e-07	2.7239e-05	0.000163980097557252	0.0092515863364486				NC_051786.1	14751852	14752152	18	0.24669	0.54091	1.7246e-10	9.1523e-07	9.87226548062015e-08	0.000290686889182796
NC_051803.1	13155609	13156542	43	0.61459	0.72823	4.0835e-07	0.00014637	0.000169280483269962	0.0253706448648649				NC_051803.1	12946902	12947127	48	0.31124	0.44049	1.7324e-10	1.0585e-05	9.87862639382239e-08	0.00157907885353535
NC_051789.1	26815	26833	7	0.1919	0.38171	4.5655e-07	3.4593e-06	0.000188544773863636	0.00215516366742857				NC_051772.1	10070509	10070587	14	0.27198	0.50864	1.8957e-10	2.5054e-07	1.07269746091954e-07	0.000123752515250836
NC_051775.1	67098424	67098474	9	0.57441	0.80359	4.5843e-07	2.5664e-06	0.000188606751622642	0.00175668				NC_051777.1	31618201	31618825	21	0.29751	0.5896	1.8933e-10	3.2543e-08	1.07269746091954e-07	2.8315931122093e-05
NC_051777.1	12606982	12607028	8	0.085292	0.526	4.8743e-07	1.3329e-06	0.000199178660224719	0.0011625660432				NC_051774.1	33129480	33129916	16	0.73612	0.37313	1.9191e-10	1.3567e-07	1.07768045589354e-07	7.73628055212355e-05
NC_051773.1	99901349	99901379	10	0.4763	0.2436	4.9898e-07	4.0928e-05	0.00020280457204461	0.0115005570309278				NC_051789.1	82623	82702	17	0.24361	0.42586	1.9142e-10	3.0374e-07	1.07768045589354e-07	0.000135117641144578
NC_051789.1	96809	97105	18	0.31022	0.16756	5.0038e-07	3.6106e-06	0.00020280457204461	0.00222400720677966				NC_051773.1	99914102	99914189	22	0.51511	0.26977	1.9274e-10	5.6666e-06	1.07824158560606e-07	0.00105931329390987
NC_051772.1	125968746	125968887	31	0.71433	0.57406	5.128e-07	3.2557e-05	0.000206304549077491	0.0105642				NC_051772.1	4384324	4384603	11	0.20585	0.65291	2.0912e-10	5.5185e-08	1.1654612709434e-07	4.33522205585106e-05
NC_051792.1	16936880	16937076	33	0.1213	0.22813	5.1229e-07	0.00011737	0.000206304549077491	0.0215065237310924				NC_051787.1	16205847	16205957	25	0.25219	0.37307	2.1484e-10	8.2319e-08	1.19283852481203e-07	5.50118135339366e-05
NC_051785.1	20859247	20859374	16	0.49027	0.71048	5.1826e-07	0.0004449	0.000207734613088235	0.0398252979748823				NC_051792.1	1790771	1791073	18	0.29896	0.61446	2.1927e-10	3.4949e-07	1.21287516966292e-07	0.000147896357048711
NC_051773.1	100321055	100321279	33	0.41787	0.29549	5.4642e-07	0.00015143	0.000217423309927007	0.0261231126265823				NC_051789.1	1487999	1488211	12	0.73697	0.2795	2.2881e-10	3.0862e-07	1.26092239141791e-07	0.000136466404730539
NC_051774.1	81565217	81565552	17	0.74747	0.54245	5.6504e-07	7.4153e-05	0.000224014731054545	0.0176258057915194				NC_051781.1	20604194	20604443	18	0.3578	0.682	2.3748e-10	2.0902e-07	1.3038358260223e-07	0.000107402722777778
NC_051787.1	15907233	15907314	17	0.42784	0.25053	5.85e-07	0.00036941	0.000231087717391304	0.0398252979748823				NC_051772.1	109739114	109739200	14	0.74314	0.39552	2.3922e-10	6.4869e-06	1.30852454e-07	0.0010949071704
NC_051800.1	6015078	6015224	11	0.89255	0.65415	5.8796e-07	7.7771e-05	0.000231418508880866	0.0176258057915194				NC_051773.1	100353987	100354085	20	0.25613	0.42095	2.7176e-10	8.1439e-08	1.48103183173432e-07	5.488861685e-05
NC_051774.1	118603096	118603197	7	0.29114	0.56067	5.9321e-07	1.5587e-05	0.000232645012446043	0.00609646819354839				NC_051773.1	129131370	129132307	21	0.33038	0.59625	2.8572e-10	4.454e-05	1.55138606911765e-07	0.00369604168202247
NC_051804.1	59087397	59087523	23	0.30387	0.4167	6.0827e-07	0.00021687	0.000237696218709677	0.0309078021176471				NC_051774.1	3838581	3839088	20	0.7082	0.45798	2.9083e-10	1.3241e-07	1.57334768754579e-07	7.60914415953308e-05
NC_051804.1	56289783	56290003	27	0.30033	0.4004	6.3783e-07	0.00011988	0.000248357334214286	0.0218724				NC_051774.1	43521124	43521441	13	0.29446	0.6451	3.1581e-10	3.8427e-07	1.70225047773723e-07	0.000161228556903409
NC_051785.1	9559099	9559286	24	0.34944	0.49915	6.4103e-07	0.00049575	0.000248715077508897	0.0419640058229814				NC_051774.1	118612122	118612200	20	0.32497	0.43132	3.219e-10	1.0035e-05	1.72309184384058e-07	0.00151076362385321
NC_051787.1	16023151	16023402	22	0.60927	0.44038	6.7004e-07	0.00018999	0.00025904886893617	0.02978170192673				NC_051777.1	19844268	19844874	26	0.24835	0.38876	3.2201e-10	1.2822e-05	1.72309184384058e-07	0.00183317362826718
NC_051803.1	8072891	8073011	14	0.59638	0.31588	6.8678e-07	0.00027139	0.000264582601696113	0.0363943002952029				NC_051774.1	4099719	4100603	18	0.744	0.45848	3.2625e-10	9.4187e-07	1.73947784296029e-07	0.000297866891713062
NC_051790.1	6244	6379	13	0.16215	0.31149	6.9874e-07	0.00011358	0.00026824234943662	0.0209175220945946				NC_051773.1	99913788	99913873	19	0.19688	0.39972	3.3414e-10	1.232e-05	1.77513677913669e-07	0.00180002359841741
NC_051792.1	16938076	16938241	20	0.34837	0.56917	7.2436e-07	8.6322e-07	0.000276133123636364	0.000784279				NC_051783.1	13460604	13461489	21	0.47035	0.82057	3.4502e-10	1.3924e-05	1.82636769820789e-07	0.00185433048887122
NC_051792.1	16948075	16948434	26	0.30862	0.48023	7.2289e-07	0.00031857	0.000276133123636364	0.0398252979748823				NC_051789.1	84341	84429	22	0.26636	0.38485	4.0197e-10	2.4076e-06	2.12023383321429e-07	0.000570748052006421
NC_051782.1	22550502	22550621	19	0.094246	0.20237	7.4107e-07	0.00018519	0.000280541311875	0.02978170192673				NC_051783.1	610256	610694	15	0.238	0.6564	4.3229e-10	4.6017e-07	2.27204547366548e-07	0.00018619738939726
NC_051789.1	37500	37560	19	0.34219	0.21612	7.4107e-07	0.00018889	0.000280541311875	0.02978170192673				NC_051798.1	4315780	4315853	11	0.37906	0.696	4.4013e-10	2.1618e-07	2.30504821170213e-07	0.000108967262866894
NC_051773.1	100370797	100370956	16	0.23852	0.41781	7.5696e-07	2.5287e-05	0.000285565124429066	0.00874726638607595				NC_051772.1	195315950	195316230	14	0.70612	0.403	4.5066e-10	4.2705e-07	2.35185599787986e-07	0.000175123970470914
NC_051796.1	2085090	2085165	7	0.55995	0.90981	7.6889e-07	1.5763e-05	0.000289065521172414	0.00611473480851064				NC_051785.1	7618390	7618500	27	0.271	0.4176	4.5997e-10	8.1763e-08	2.39198976514085e-07	5.488861685e-05
NC_051789.1	43869	43951	20	0.43592	0.3128	7.8537e-07	2.4257e-05	0.00029223805331058	0.00855871741747573				NC_051773.1	99901935	99902061	19	0.6334	0.37086	4.6333e-10	1.223e-05	2.39261343951049e-07	0.00179725021890547
NC_051773.1	100323906	100324099	14	0.20757	0.39857	7.8837e-07	0.00010773	0.000292356556530612	0.020111936609589				NC_051774.1	118662741	118662891	32	0.27623	0.37851	4.6295e-10	1.4218e-05	2.39261343951049e-07	0.00185433048887122
NC_051772.1	1546232	1546406	8	0.41221	0.11129	8.3034e-07	2.7293e-06	0.000304810265454545	0.00180342219272727				NC_051786.1	8224058	8224977	20	0.7262	0.4497	4.6608e-10	4.4669e-06	2.39842819233449e-07	0.000886709669489247
NC_051773.1	99900677	99900739	14	0.51619	0.32455	8.2533e-07	0.00010635	0.000304810265454545	0.0199568246127367				NC_051773.1	36716962	36717808	14	0.30355	0.60821	4.7714e-10	4.669e-07	2.44029243183391e-07	0.000187890992098093
NC_051798.1	1441091	1441170	8	0.54296	0.26687	8.3034e-07	1.2844e-05	0.000304810265454545	0.00600999975965665				NC_051787.1	10256890	10257522	25	0.26291	0.53208	4.7752e-10	1.0441e-05	2.44029243183391e-07	0.00155917173811931
NC_051774.1	48454597	48455281	10	0.9212	0.65673	8.5134e-07	2.2754e-05	0.000311470452483222	0.00821449537748344				NC_051773.1	100328120	100328300	27	0.27169	0.45625	4.8006e-10	1.2333e-06	2.44481314965517e-07	0.000369462157606491
NC_051773.1	100325206	100325286	9	0.46633	0.22711	8.5733e-07	9.1129e-06	0.0003115708686	0.00449566984343891				NC_051774.1	118613008	118613063	10	0.1862	0.48917	4.8393e-10	6.719e-08	2.4560528443299e-07	4.90625768128079e-05
NC_051773.1	100359195	100359286	7	0.1801	0.43067	8.7456e-07	1.529e-05	0.000313650587368421	0.00609646819354839				NC_051787.1	15903496	15903805	25	0.28041	0.44685	5.0097e-10	1.0029e-06	2.53382734006849e-07	0.000313144393446089
NC_051787.1	15910539	15910597	11	0.34506	0.17488	8.7351e-07	1.4903e-05	0.000313650587368421	0.00609646819354839				NC_051783.1	9843630	9844202	12	0.26439	0.57617	5.0749e-10	4.5613e-08	2.55804404812287e-07	3.78457211067416e-05
NC_051789.1	34857	34938	11	0.42203	0.15109	8.7351e-07	1.407e-05	0.000313650587368421	0.00609646819354839				NC_051782.1	9871709	9872128	17	0.71035	0.36851	5.3843e-10	1.4628e-06	2.69559960237288e-07	0.000406075477485929
NC_051789.1	76575	76620	7	0.36752	0.15333	8.7456e-07	1.2399e-07	0.000313650587368421	0.000166891				NC_051792.1	6434345	6435029	17	0.14055	0.42408	5.3843e-10	5.0919e-07	2.69559960237288e-07	0.000202700166873315
NC_051776.1	66668773	66668853	18	0.39256	0.29022	9.1345e-07	0.00011684	0.000326523933442623	0.0214454509090909				NC_051789.1	53858	54014	24	0.23283	0.38312	5.4682e-10	1.2859e-05	2.72835469527027e-07	0.00183491096714976
NC_051776.1	54538578	54538710	28	0.32982	0.2149	9.2255e-07	2.3732e-07	0.000327628457003257	0.000281239677391304				NC_051772.1	123626507	123626590	15	0.21013	0.52007	5.5909e-10	3.2663e-08	2.78018326632997e-07	2.8315931122093e-05
NC_051789.1	77256	77345	8	0.111	0.35675	9.2255e-07	2.5231e-05	0.000327628457003257	0.00874726638607595				NC_051785.1	7621882	7621985	26	0.27894	0.38986	5.6753e-10	2.4683e-05	2.80327552408027e-07	0.00261882728951149
NC_051772.1	5827	5913	15	0.11547	0.26296	9.47e-07	0.00034039	0.000335219551948052	0.0398252979748823				NC_051795.1	2827490	2827845	14	0.2366	0.57231	5.6604e-10	4.111e-07	2.80327552408027e-07	0.000169594826536313
NC_051773.1	99894972	99895081	7	0.73414	0.43333	9.9416e-07	3.3854e-06	0.000349642865032258	0.00213350647630058				NC_051804.1	56290529	56290619	20	0.19415	0.39908	5.8887e-10	1.9856e-08	2.898987381e-07	1.92782095974026e-05
NC_051785.1	2877219	2877401	7	0.20271	0.6771	9.9416e-07	6.5099e-05	0.000349642865032258	0.0162787268219178				NC_051774.1	118608611	118608732	25	0.21177	0.33921	6.2112e-10	7.8582e-07	3.04759440797342e-07	0.000263167732380952
NC_051772.1	65305496	65305783	8	0.11738	0.78025	1.0246e-06	3.269e-07	0.000355758087898089	0.000336232069811321				NC_051774.1	103911554	103911870	12	0.27744	0.60042	6.29e-10	8.601e-08	3.07603910596027e-07	5.67086200446429e-05
NC_051775.1	9107686	9107777	8	0.90608	0.66633	1.0246e-06	2.3638e-05	0.000355758087898089	0.00839464686644951				NC_051773.1	147826519	147826702	13	0.59895	0.28521	6.3739e-10	6.4652e-08	3.10678190462046e-07	4.8224188020202e-05
NC_051787.1	4011190	4011239	9	0.32978	0.73063	1.0226e-06	1.7343e-05	0.000355758087898089	0.00640048919594595				NC_051789.1	3017	3123	25	0.12157	0.26013	6.671e-10	1.7378e-06	3.24089907565789e-07	0.000456679616014235
NC_051773.1	77082173	77082423	22	0.53309	0.69333	1.0428e-06	0.00026012	0.000360927977142857	0.0351859095781638				NC_051790.1	1669481	1670123	24	0.28222	0.55972	7.0443e-10	6.01e-06	3.41103482852459e-07	0.00106592545928144
NC_051773.1	100309959	100310004	9	0.19619	0.43719	1.1163e-06	2.4143e-06	0.00038392972807571	0.00174170771082803				NC_051773.1	155170520	155170628	14	0.34695	0.64569	7.1008e-10	1.5239e-07	3.42715703006536e-07	8.30491760516605e-05
NC_051772.1	186514052	186514431	7	0.89238	0.22843	1.1294e-06	1.5272e-06	0.000387213724528302	0.00126139778181818				NC_051776.1	13160788	13161017	11	0.25688	0.59691	7.1766e-10	9.9099e-08	3.44772298344156e-07	6.36340530913044e-05
NC_051789.1	42344	42426	10	0.23237	0.119	1.1499e-06	2.2752e-05	0.000393006261442006	0.00821449537748344				NC_051787.1	1131503	1132352	27	0.53065	0.23705	7.1901e-10	3.858e-07	3.44772298344156e-07	0.000161411943909348
NC_051789.1	121507	121624	28	0.46719	0.35794	1.1745e-06	0.00024128	0.000400159490625	0.0336646698876404				NC_051779.1	29042798	29043198	20	0.72975	0.44037	7.4302e-10	3.1822e-06	3.551323002589e-07	0.000704167926119403
NC_051803.1	11260467	11260649	19	0.27467	0.43684	1.2103e-06	0.00053524	0.000411072173831776	0.0445798901757066				NC_051789.1	9344690	9344962	17	0.21694	0.53859	7.5584e-10	6.2993e-08	3.60094366967742e-07	4.7711878174359e-05
NC_051772.1	45902607	45903188	36	0.5953	0.71401	1.3841e-06	0.00027349	0.000467191599380805	0.0365859150184049				NC_051774.1	57720	57827	15	0.32542	0.67547	7.5965e-10	4.1074e-06	3.60745816237942e-07	0.000820863056292287
NC_051776.1	61482630	61482825	8	0.49013	0.94308	1.4e-06	0.00030642	0.000469650461538462	0.0398252979748823				NC_051772.1	177377100	177377717	16	0.27402	0.59206	7.8529e-10	1.8042e-07	3.70538961054313e-07	9.61951241155235e-05
NC_051803.1	2057189	2057240	8	0.63162	0.43392	1.4e-06	2.5143e-05	0.000469650461538462	0.00874726638607595				NC_051776.1	41184830	41186098	34	0.63356	0.40034	7.8368e-10	4.3735e-06	3.70538961054313e-07	0.000870509220350404
NC_051804.1	68674133	68674650	11	0.043424	0.57952	1.4677e-06	7.5806e-07	0.000490851104907975	0.000700408894576271				NC_051785.1	2290491	2291310	24	0.36215	0.64243	7.9907e-10	4.8999e-05	3.75840284171975e-07	0.0039074585912527
NC_051772.1	30219411	30219438	8	0.52108	0.26025	1.5523e-06	0.00030605	0.000512851696363636	0.0398252979748823				NC_051790.1	6045112	6046118	19	0.30481	0.6066	8.2325e-10	5.2135e-07	3.85984029365079e-07	0.000203697513624339
NC_051773.1	68164722	68164779	8	0.54	0.92712	1.5523e-06	2.5353e-05	0.000512851696363636	0.00874726638607595				NC_051774.1	118646852	118646997	29	0.25471	0.39592	8.3207e-10	3.6505e-05	3.88884766550633e-07	0.00323293981542056
NC_051781.1	3283520	3283544	7	0.5191	0.305	1.6499e-06	1.4769e-05	0.000543450143202417	0.00609646819354839				NC_051772.1	65373168	65373280	23	0.31965	0.46162	8.7998e-10	1.3741e-06	4.09979073249211e-07	0.000392532794777563
NC_051787.1	15898099	15898173	19	0.53689	0.43047	1.702e-06	0.00038533	0.000558922445783133	0.0398252979748823				NC_051774.1	6437907	6438015	14	0.493	0.6309	8.8966e-10	2.3859e-06	4.13185521194969e-07	0.00056742541884058
NC_051772.1	36506199	36506700	9	0.69019	0.25478	1.7232e-06	8.9971e-06	0.000562495817964072	0.00445871738454545				NC_051772.1	96897769	96898470	16	0.25046	0.59525	9.0178e-10	3.3284e-07	4.17501524827586e-07	0.000144007539504373
NC_051793.1	5067466	5067576	9	0.17852	0.43337	1.7232e-06	0.00010824	0.000562495817964072	0.0201726055384615				NC_051787.1	15895747	15895855	11	0.041152	0.3147	9.1442e-10	7.3301e-07	4.220305480625e-07	0.000248297050206422
NC_051789.1	44923	44953	6	0.20617	0.50989	1.7755e-06	7.4533e-06	0.000577838	0.00375551863963134				NC_051804.1	8897343	8897706	27	0.829	0.71799	9.6585e-10	1.8568e-07	4.44378257476635e-07	9.86435018705036e-05
NC_051782.1	22534491	22534760	18	0.13393	0.27154	1.8038e-06	0.00027343	0.000585300889285714	0.0365859150184049				NC_051772.1	84466669	84467285	15	0.29129	0.64942	9.7904e-10	5.1562e-07	4.49047945838509e-07	0.000203697513624339
NC_051787.1	15896413	15896484	20	0.48858	0.33837	1.833e-06	0.00021059	0.000593010854599407	0.0303700864285714				NC_051796.1	3637514	3638464	21	0.31537	0.57641	9.8894e-10	1.9944e-05	4.52184395232198e-07	0.00221466873383459
NC_051773.1	94024433	94024526	7	0.47519	0.078238	1.8698e-06	6.7121e-07	0.000601347536283186	0.000641924047894737				NC_051803.1	11162345	11162446	17	0.21329	0.33071	1.0146e-09	5.5681e-07	4.62485368518519e-07	0.000210318956751918
NC_051792.1	6434831	6434939	7	0.32362	0.058571	1.8698e-06	1.5707e-06	0.000601347536283186	0.0012685				NC_051778.1	28696190	28696399	28	0.13507	0.25869	1.0179e-09	6.1787e-05	4.62561948e-07	0.0047994275818468
NC_051787.1	15901920	15901963	12	0.4815	0.35414	1.8984e-06	1.5189e-05	0.000605189936842105	0.00609646819354839				NC_051779.1	29519694	29520420	25	0.35147	0.60453	1.0213e-09	1.4529e-05	4.62683361042945e-07	0.00185433048887122
NC_051776.1	24728546	24728734	10	0.5212	0.25167	1.9303e-06	0.00012196	0.000613565270553936	0.022051096119403				NC_051775.1	32552322	32552393	11	0.58624	0.81909	1.0739e-09	2.6569e-06	4.83546393597561e-07	0.000606483623029366
NC_051779.1	30119731	30119787	14	0.57517	0.82319	1.9426e-06	2.451e-05	0.000615679963953488	0.00862008793548387				NC_051787.1	6938205	6938363	9	0.80259	0.41867	1.0725e-09	1.5134e-08	4.83546393597561e-07	1.53090775753425e-05
NC_051789.1	74561	74651	18	0.42043	0.26943	1.9765e-06	8.5625e-05	0.000622803147398844	0.0176258057915194				NC_051796.1	5897490	5897893	15	0.23789	0.55442	1.0831e-09	2.2338e-06	4.86206552887538e-07	0.000558637942928453
NC_051773.1	100363163	100363205	6	0.24267	0.49778	2.0769e-06	3.7329e-05	0.000650991739655172	0.010949785983871				NC_051778.1	28787048	28787665	18	0.234	0.55122	1.0923e-09	5.708e-07	4.8885059e-07	0.000213419952405063
NC_051789.1	64100	64211	28	0.46358	0.35483	2.0779e-06	0.00048281	0.000650991739655172	0.0409640802023346				NC_051776.1	41893886	41894246	17	0.23735	0.52429	1.1033e-09	1.3473e-06	4.90799017168675e-07	0.000385909067248062
NC_051773.1	100343268	100343314	7	0.29486	0.061667	2.1177e-06	3.2381e-05	0.000652462093220339	0.0105524149970149				NC_051776.1	56885820	56886906	22	0.73626	0.432	1.1014e-09	3.4469e-05	4.90799017168675e-07	0.00323293981542056
NC_051773.1	111926512	111926605	7	0.61886	0.97257	2.1177e-06	3.221e-05	0.000652462093220339	0.0105524149970149				NC_051772.1	206192727	206192909	14	0.094905	0.41369	1.1133e-09	3.6553e-09	4.93351588095238e-07	5.09290190283019e-06
NC_051779.1	30161095	30161173	7	0.061286	0.28976	2.1177e-06	1.5676e-05	0.000652462093220339	0.00610389848571429				NC_051773.1	100037738	100037942	25	0.25721	0.37505	1.122e-09	1.6613e-06	4.93351588095238e-07	0.00043970561953405
NC_051789.1	28168	28191	7	0.21367	0.4589	2.1177e-06	6.5283e-05	0.000652462093220339	0.0162787268219178				NC_051774.1	4129642	4129829	13	0.41049	0.056231	1.1224e-09	2.9759e-07	4.93351588095238e-07	0.000135117641144578
NC_051803.1	16521239	16521453	7	0.34362	0.052905	2.1177e-06	3.1907e-05	0.000652462093220339	0.0105524149970149				NC_051774.1	94864499	94866030	25	0.35744	0.59695	1.122e-09	3.4329e-08	4.93351588095238e-07	2.93064490231214e-05
NC_051772.1	124431494	124431804	11	0.37297	0.13864	2.1516e-06	4.5527e-05	0.000660789694647887	0.0125344108636364				NC_051773.1	120219289	120219829	16	0.78835	0.42642	1.1344e-09	1.5114e-06	4.97146592284866e-07	0.000414132012244898
NC_051790.1	13118622	13118705	9	0.35596	0.20441	2.2282e-06	0.0001051	0.000682392508988764	0.0197562631034483				NC_051774.1	34194421	34194989	14	0.76614	0.39017	1.1772e-09	2.3568e-07	5.13469779941003e-07	0.000117196442828283
NC_051790.1	9966155	9966403	11	0.88018	0.65742	2.2919e-06	0.00033149	0.000697979579329609	0.0398252979748823				NC_051783.1	103116	103359	32	0.11862	0.25532	1.1786e-09	4.7568e-05	5.13469779941003e-07	0.00386636818351648
NC_051792.1	16933774	16933931	16	0.10713	0.2599	2.2862e-06	6.4965e-06	0.000697979579329609	0.00347541752647059				NC_051773.1	26413221	26413461	16	0.73617	0.39419	1.1875e-09	6.2844e-08	5.15825551470588e-07	4.7711878174359e-05
NC_051791.1	11932342	11932606	17	0.39255	0.53855	2.3388e-06	0.00032261	0.000710278576044568	0.0398252979748823				NC_051774.1	118649222	118649379	35	0.3707	0.48183	1.1929e-09	0.00026203	5.16651636656892e-07	0.0106696853239592
NC_051803.1	11268449	11268575	19	0.24154	0.39733	2.3826e-06	0.00012983	0.000717583833149171	0.0226478				NC_051799.1	281800	282845	37	0.1825	0.35542	1.2145e-09	8.7297e-06	5.24468685672515e-07	0.00137303585015974
NC_051803.1	14869105	14869185	7	0.65029	0.12367	2.397e-06	0.0001269	0.000719932016528926	0.0224457058747994				NC_051777.1	16952505	16952559	10	0.98313	0.80983	1.2292e-09	3.088e-09	5.27730577906977e-07	4.42780225242718e-06
NC_051779.1	9097245	9097502	17	0.35047	0.18961	2.417e-06	0.00051401	0.000723944620879121	0.0432077519352352				NC_051784.1	4626651	4626807	10	0.34813	0.72143	1.2292e-09	6.3627e-08	5.27730577906977e-07	4.79439183826531e-05
NC_051776.1	19474664	19474922	6	0.6325	0.89839	2.4272e-06	8.0131e-05	0.000725007964931507	0.0176258057915194				NC_051774.1	116871761	116871993	11	0.18473	0.63715	1.2603e-09	7.6589e-08	5.3951433826087e-07	5.31049428215962e-05
NC_051779.1	29247694	29247786	11	0.84273	0.62012	2.4411e-06	3.9583e-06	0.000727167673770492	0.0023842962198895				NC_051778.1	22793412	22793640	17	0.32545	0.61192	1.3038e-09	9.6819e-06	5.56522884971098e-07	0.00148094805321757
NC_051774.1	119002127	119002187	9	0.71215	0.85485	2.6408e-06	0.00033387	0.000780259785365854	0.0398252979748823				NC_051776.1	36663061	36663347	9	0.64967	0.22026	1.3308e-09	1.4912e-08	5.66410723919308e-07	1.52940164444444e-05
NC_051773.1	101800057	101800087	11	0.52003	0.27733	2.7678e-06	0.00034943	0.000815573412972973	0.0398252979748823				NC_051774.1	10536956	10537059	10	0.8409	0.40543	1.3477e-09	1.5114e-08	5.70316519484241e-07	1.53090775753425e-05
NC_051773.1	100302658	100302902	31	0.46205	0.33074	2.8174e-06	0.00018181	0.000827951084636119	0.02978170192673				NC_051787.1	15882607	15882835	10	0.1551	0.5719	1.3477e-09	3.2056e-08	5.70316519484241e-07	2.8315931122093e-05
NC_051776.1	54579743	54579884	21	0.54835	0.30141	2.8466e-06	1.2224e-06	0.000832222056836461	0.00108352343414634				NC_051773.1	159230158	159230776	19	0.79925	0.54861	1.3524e-09	1.4336e-06	5.70670296e-07	0.000403992710285714
NC_051782.1	22556328	22556493	17	0.12941	0.2438	2.8472e-06	0.00055521	0.000832222056836461	0.0454105967441861				NC_051800.1	1982852	1983153	15	0.27931	0.6334	1.3928e-09	3.8304e-06	5.86043416524217e-07	0.000773882278522572
NC_051774.1	118866789	118866830	8	0.19296	0.059583	2.8595e-06	0.0003049	0.000833582478609626	0.0398252979748823				NC_051772.1	183604113	183604700	18	0.23257	0.5242	1.428e-09	9.0636e-06	5.99147420454545e-07	0.00141500424989429
NC_051775.1	4789573	4789918	9	0.61856	0.35148	2.8737e-06	0.00010258	0.0008354880432	0.0193828198960139				NC_051795.1	2485642	2485969	13	0.13767	0.48421	1.4396e-09	2.0793e-07	6.02303355240793e-07	0.000107402722777778
NC_051803.1	3006424	3006650	15	0.54389	0.31882	2.9197e-06	0.00036005	0.000842125	0.0398252979748823				NC_051803.1	3601068	3601137	21	0.44073	0.61521	1.4688e-09	2.9847e-05	6.12784189830508e-07	0.00301509820998632
NC_051773.1	99897917	99897974	12	0.366	0.239	2.956e-06	4.7914e-05	0.000850345266490765	0.0129552033564356				NC_051772.1	44033157	44033225	10	0.4815	0.85183	1.4773e-09	2.6134e-09	6.12867864325843e-07	3.93300282424242e-06
NC_051772.1	58491416	58491494	14	0.56214	0.72914	3.0143e-06	0.00055519	0.000864834399473684	0.0454105967441861				NC_051777.1	6199180	6199559	17	0.27275	0.61382	1.477e-09	2.9118e-07	6.12867864325843e-07	0.000135117641144578
NC_051772.1	36535841	36535865	5	0.91947	0.19873	3.067e-06	2.5004e-06	0.000868526602597403	0.00174170771082803				NC_051778.1	39826049	39826106	15	0.34744	0.5778	1.5396e-09	2.8939e-06	6.3692432605042e-07	0.000651520117530488
NC_051775.1	73478873	73479176	5	0.020333	0.5868	3.067e-06	2.2366e-06	0.000868526602597403	0.0017108811062069				NC_051780.1	2441980	2442150	14	0.7811	0.48788	1.6432e-09	1.3427e-08	6.77884259217877e-07	1.39649310070423e-05
NC_051777.1	28717032	28717207	5	0.013333	0.42313	3.067e-06	5.9035e-06	0.000868526602597403	0.00330069226153846				NC_051782.1	16132881	16133279	9	0.23463	0.65181	1.6494e-09	2.9004e-08	6.7854662005571e-07	2.61751736219512e-05
NC_051787.1	15909496	15909521	5	0.22753	0.558	3.067e-06	3.113e-07	0.000868526602597403	0.000330369746538462				NC_051773.1	118120506	118121183	21	0.24137	0.48106	1.6575e-09	8.8666e-06	6.79984770833333e-07	0.00139012663205945
NC_051781.1	12029528	12029660	8	0.11767	0.37308	3.1615e-06	2.511e-05	0.000890660720930233	0.00874726638607595				NC_051775.1	5660412	5660728	15	0.20922	0.48629	1.7013e-09	8.849e-07	6.96020209695291e-07	0.000283492399349241
NC_051789.1	103606	103884	16	0.4464	0.27454	3.1564e-06	0.00021021	0.000890660720930233	0.0303700864285714				NC_051773.1	100050489	100050561	18	0.21365	0.36809	1.7274e-09	2.1023e-05	7.04745797237569e-07	0.00231533620208799
NC_051775.1	36878921	36879065	10	0.66063	0.4617	3.207e-06	0.00058759	0.000901150469072165	0.0471395050331126				NC_051773.1	3701687	3701985	18	0.29831	0.60985	1.7942e-09	1.3882e-05	7.29982379614325e-07	0.00185433048887122
NC_051772.1	9825	9927	17	0.092863	0.22665	3.2433e-06	0.00026103	0.00090900777840617	0.0352216049257426				NC_051781.1	22401181	22401291	17	0.36978	0.57171	1.8168e-09	9.0991e-06	7.37146635164835e-07	0.00141904644128828
NC_051777.1	21309287	21309373	6	0.98933	0.85983	3.3053e-06	7.4533e-06	0.000921646132480818	0.00375551863963134				NC_051789.1	177111	177230	29	0.21864	0.36397	1.8294e-09	9.7313e-08	7.40225360547945e-07	6.27600858384279e-05
NC_051777.1	26636858	26636973	6	0.77967	0.38094	3.3053e-06	7.4533e-06	0.000921646132480818	0.00375551863963134				NC_051775.1	49566263	49566481	11	0.19185	0.51006	1.8753e-09	1.4607e-06	7.54662620435967e-07	0.000406075477485929
NC_051804.1	68675083	68675394	11	0.0085455	0.48724	3.3376e-06	1.5244e-05	0.000928278514285714	0.00609646819354839				NC_051786.1	12960869	12961131	16	0.3161	0.63492	1.8707e-09	9.1136e-07	7.54662620435967e-07	0.000290568558642241
NC_051775.1	48867778	48868169	9	0.89807	0.68693	3.4e-06	0.00058621	0.000940833502538071	0.0471059758762887				NC_051772.1	164010242	164011143	21	0.32775	0.56138	1.927e-09	4.2832e-06	7.73360605978261e-07	0.0008536862682861
NC_051803.1	5018664	5018738	9	0.63037	0.76393	3.4e-06	0.00011037	0.000940833502538071	0.0205344703412969				NC_051772.1	175339938	175340178	12	0.14033	0.49378	1.9395e-09	2.5425e-07	7.73595778167116e-07	0.0001251664275
NC_051776.1	4101281	4101404	8	0.43621	0.74808	3.4939e-06	0.00016968	0.000961934195454545	0.0284608179692308				NC_051772.1	3384498	3384689	12	0.22706	0.60044	1.9395e-09	1.0132e-06	7.73595778167116e-07	0.000315028410105263
NC_051777.1	9892896	9892955	8	0.35296	0.69837	3.4939e-06	2.4816e-05	0.000961934195454545	0.00869964378135048				NC_051785.1	1554737	1554967	10	0.2294	0.6701	1.9433e-09	4.7139e-07	7.73595778167116e-07	0.000189182385081522
NC_051774.1	10201221	10201565	11	0.66061	0.87248	3.5514e-06	0.0001271	0.000975302106801008	0.0224457058747994				NC_051777.1	3184554	3184873	13	0.79177	0.42569	1.9608e-09	1.1634e-06	7.76376920107239e-07	0.000356475897510373
NC_051773.1	100368388	100368759	24	0.45839	0.28483	3.6423e-06	0.00062637	0.0009927634995	0.0499605463935625				NC_051785.1	7618637	7618837	24	0.25125	0.40453	1.9577e-09	9.9936e-05	7.76376920107239e-07	0.00579939013909627
NC_051773.1	100276084	100276164	9	0.60067	0.31685	3.6967e-06	0.00057936	0.000996202	0.0470370474013403				NC_051772.1	85041555	85041891	15	0.77213	0.50278	1.9754e-09	5.2583e-07	7.77986268266667e-07	0.000204905822875989
NC_051775.1	5017855	5017968	9	0.63463	0.88	3.6967e-06	3.3609e-05	0.000996202	0.0108731597448071				NC_051776.1	54538469	54538700	29	0.27468	0.43177	1.9703e-09	8.9007e-05	7.77986268266667e-07	0.00538439252087556
NC_051785.1	7614556	7614579	9	0.70685	0.85963	3.6967e-06	6.1442e-05	0.000996202	0.0161948379130435				NC_051773.1	3511332	3511764	18	0.15763	0.46211	2.0101e-09	3.1971e-05	7.89546965159574e-07	0.00313417087524494
NC_051792.1	16942202	16942540	9	0.20278	0.45956	3.6967e-06	0.00011163	0.000996202	0.0206631110016978				NC_051787.1	15902421	15902481	13	0.18851	0.42428	2.0852e-09	1.1983e-06	8.13497510290238e-07	0.000364147589917695
NC_051772.1	186361321	186361461	5	0.83307	0.29807	3.7495e-06	2.2659e-06	0.00100194359558824	0.0017108811062069				NC_051789.1	18147	18200	18	0.2613	0.45641	2.0876e-09	2.099e-05	8.13497510290238e-07	0.00231342694776119
NC_051780.1	22688626	22688720	5	0.865	0.30367	3.7495e-06	2.3492e-06	0.00100194359558824	0.00171895220939597				NC_051789.1	28554	28669	33	0.27301	0.37621	2.0791e-09	1.5627e-05	8.13497510290238e-07	0.00185433048887122
NC_051779.1	15806666	15806922	13	0.52095	0.27103	3.8017e-06	0.00029232	0.00101340866552567	0.0390569611764706				NC_051785.1	9558779	9558894	21	0.24176	0.4729	2.1086e-09	2.0671e-05	8.19518487894737e-07	0.00228680098801498
NC_051798.1	41196	41239	7	0.233	0.10614	3.9106e-06	1.5424e-05	0.00103736514744526	0.00609646819354839				NC_051777.1	25048631	25049175	14	0.58693	0.26026	2.1651e-09	6.5735e-07	8.37071868848168e-07	0.000233935817228916
NC_051775.1	32553369	32553408	10	0.63243	0.8023	3.9739e-06	7.2358e-05	0.00105159811019417	0.0176258057915194				NC_051796.1	1299467	1299983	24	0.27035	0.53381	2.16e-09	2.9009e-06	8.37071868848168e-07	0.000652102009284627
NC_051789.1	103248	103322	13	0.32623	0.19397	3.9892e-06	0.00019205	0.00105309084552058	0.02978170192673				NC_051772.1	123613591	123613653	12	0.27056	0.55914	2.2276e-09	5.5184e-06	8.54524717922078e-07	0.00104488074051282
NC_051773.1	147191685	147192131	11	0.583	0.77388	4.019e-06	0.000555	0.00105839491304348	0.0454105967441861				NC_051774.1	71701740	71702195	12	0.78747	0.36675	2.2276e-09	8.0726e-08	8.54524717922078e-07	5.488861685e-05
NC_051776.1	66785379	66785766	22	0.314	0.51055	4.1096e-06	0.00010725	0.00107705108076923	0.020091131443299				NC_051791.1	787129	787607	13	0.18379	0.53882	2.2172e-09	1.1753e-06	8.54524717922078e-07	0.000359143106391753
NC_051772.1	187253992	187254023	8	0.58071	0.84063	4.2619e-06	0.00016203	0.0011089687575179	0.0278196579212598				NC_051772.1	62264197	62265061	24	0.21671	0.46508	2.2686e-09	7.0902e-08	8.66632945994832e-07	5.04712956634615e-05
NC_051782.1	10360611	10361226	14	0.77621	0.90883	4.26e-06	7.2752e-05	0.0011089687575179	0.0176258057915194				NC_051785.1	1403383	1403456	9	0.073481	0.5753	2.2709e-09	2.2042e-10	8.66632945994832e-07	4.71791440289855e-07
NC_051773.1	100378973	100379098	16	0.2405	0.37267	4.3395e-06	2.399e-05	0.00112113347630332	0.00849199266233766				NC_051772.1	12667696	12668107	15	0.70382	0.39711	2.2923e-09	6.6487e-06	8.70302042930591e-07	0.00111331049240363
NC_051775.1	3237698	3237982	12	0.37758	0.19783	4.3272e-06	0.00032764	0.00112113347630332	0.0398252979748823				NC_051778.1	32061711	32061971	22	0.17429	0.45214	2.2917e-09	9.0536e-05	8.70302042930591e-07	0.00539437200242033
NC_051773.1	87756473	87756647	7	0.68729	0.92905	4.4129e-06	6.5029e-05	0.00113740150212766	0.0162787268219178				NC_051774.1	56389408	56389728	10	0.84907	0.42967	2.3307e-09	3.6192e-06	8.82612185384615e-07	0.00074862188907563
NC_051772.1	186512273	186512310	5	0.84767	0.14693	4.5764e-06	6.4188e-06	0.00114785580413793	0.00346443608316832				NC_051772.1	58057279	58057970	18	0.80356	0.51376	2.3377e-09	1.2991e-07	8.82998913810742e-07	7.52403058431373e-05
NC_051772.1	24380195	24380341	5	0.016533	0.39947	4.5764e-06	6.0131e-06	0.00114785580413793	0.00331103151818182				NC_051775.1	68353167	68353293	12	0.18111	0.49097	2.387e-09	5.4485e-07	8.99320517857143e-07	0.000206859515809769
NC_051778.1	15226432	15226757	5	0.826	0.22767	4.5764e-06	5.8072e-06	0.00114785580413793	0.00328083524766839				NC_051774.1	36690801	36691233	15	0.28124	0.63869	2.4086e-09	1.6834e-07	9.02852094923858e-07	9.07371031386861e-05
NC_051779.1	2245043	2245224	5	0.76167	0.11173	4.5764e-06	2.578e-06	0.00114785580413793	0.00175668				NC_051789.1	184021	184099	20	0.15807	0.29442	2.4062e-09	4.5066e-06	9.02852094923858e-07	0.000893389593825503
NC_051784.1	6534000	6534044	5	0.35973	0.89227	4.5764e-06	1.4835e-05	0.00114785580413793	0.00609646819354839				NC_051778.1	28150605	28151410	18	0.72809	0.42691	2.5205e-09	4.313e-05	9.42405378481013e-07	0.00360284308257919
NC_051787.1	4304158	4304357	10	0.20253	0.4053	4.5798e-06	0.00035169	0.00114785580413793	0.0398252979748823				NC_051797.1	2771786	2772017	46	0.52472	0.69751	2.5368e-09	2.3792e-05	9.46104684848485e-07	0.00255736294614265
NC_051792.1	15362040	15362063	5	0.12313	0.87327	4.5764e-06	1.5352e-05	0.00114785580413793	0.00609646819354839				NC_051774.1	118647505	118647548	10	0.3781	0.55453	2.5516e-09	5.2777e-07	9.46842342713568e-07	0.000204953971220779
NC_051803.1	10652638	10652661	5	0.7208	0.91413	4.5764e-06	5.8011e-06	0.00114785580413793	0.00328083524766839				NC_051791.1	5542589	5542863	10	0.22183	0.6164	2.5516e-09	2.7096e-07	9.46842342713568e-07	0.000131637537631579
NC_051803.1	2057100	2057151	5	0.625	0.29067	4.5764e-06	2.2442e-06	0.00114785580413793	0.0017108811062069				NC_051787.1	15704853	15705002	21	0.38127	0.63476	2.5998e-09	2e-07	9.62310431578947e-07	0.000105116725978648
NC_051804.1	45608017	45608035	5	0.9188	0.80527	4.5764e-06	2.2624e-06	0.00114785580413793	0.0017108811062069				NC_051792.1	9071376	9071440	11	0.79358	0.38052	2.7792e-09	7.5527e-07	1.026143172e-06	0.000254669111940639
NC_051773.1	37967960	37968067	8	0.87821	0.43388	4.7042e-06	5.9017e-06	0.00117633052568807	0.00330069226153846				NC_051787.1	9764007	9764704	15	0.35144	0.70769	2.7929e-09	5.6974e-08	1.02862994538653e-06	4.4520809978836e-05
NC_051777.1	37910745	37910800	9	0.19759	0.086667	4.743e-06	0.00033911	0.00118331880549199	0.0398252979748823				NC_051784.1	18539665	18540023	45	0.73478	0.8519	2.8041e-09	1.0082e-05	1.03018588283582e-06	0.00151629378615071
NC_051772.1	101965854	101966027	11	0.68218	0.83982	4.8327e-06	4.53e-05	0.00119455002895928	0.0125344108636364				NC_051785.1	13655	13772	26	0.27823	0.47049	2.9044e-09	3.4389e-05	1.06438692704715e-06	0.00323293981542056
NC_051779.1	11861367	11861476	7	0.46176	0.73786	4.9767e-06	3.2424e-05	0.00122204886081081	0.0105524149970149				NC_051773.1	26083044	26083557	13	0.077769	0.40418	3.0097e-09	3.6263e-07	1.09752983530864e-06	0.000153018463057143
NC_051773.1	100314023	100314071	9	0.11889	0.33422	5.151e-06	0.00034221	0.00125917696412556	0.0398252979748823				NC_051783.1	6014649	6014788	11	0.72833	0.37973	3.0052e-09	1.1146e-07	1.09752983530864e-06	6.97517624576271e-05
NC_051787.1	16207391	16207526	33	0.38454	0.52179	5.169e-06	8.908e-05	0.00126075032214765	0.0176258057915194				NC_051782.1	20552497	20552953	21	0.3426	0.6171	3.0172e-09	5.9125e-05	1.09755480492611e-06	0.00465712646666667
NC_051774.1	48454220	48454299	6	0.88028	0.4015	5.2147e-06	1.6913e-05	0.00126708123207127	0.00629336770648464				NC_051781.1	15884244	15884447	10	0.21733	0.6372	3.0562e-09	5.3233e-07	1.10901012727273e-06	0.000204953971220779
NC_051792.1	16943774	16944024	20	0.10765	0.27272	5.2182e-06	0.00061893	0.00126708123207127	0.0494717464662757				NC_051786.1	12094352	12094740	15	0.22049	0.54822	3.0816e-09	2.953e-07	1.11548632941176e-06	0.000135117641144578
NC_051804.1	29648655	29648999	24	0.57594	0.75265	5.4439e-06	0.00036512	0.00131895	0.0398252979748823				NC_051773.1	130061621	130062299	20	0.70367	0.44605	3.1095e-09	1.2648e-05	1.1178480038835e-06	0.00182741677614858
NC_051773.1	100014537	100014687	9	0.267	0.51226	5.5923e-06	0.00033654	0.00133123602576419	0.0398252979748823				NC_051773.1	159721778	159721905	9	0.26207	0.59652	3.1184e-09	1.4643e-07	1.1178480038835e-06	8.09966302247191e-05
NC_051774.1	91306482	91306612	9	0.77385	0.90593	5.5923e-06	9.7814e-06	0.00133123602576419	0.00473968				NC_051774.1	11581177	11582284	23	0.64268	0.40043	3.1155e-09	6.5062e-07	1.1178480038835e-06	0.000233683952512077
NC_051781.1	3022855	3022970	13	0.22944	0.081205	5.5725e-06	3.8414e-05	0.00133123602576419	0.0110213809578947				NC_051774.1	70440092	70440264	9	0.76711	0.23815	3.1184e-09	2.7642e-09	1.1178480038835e-06	4.082419338e-06
NC_051785.1	2869663	2869748	5	0.98933	0.7624	5.5763e-06	1.5024e-05	0.00133123602576419	0.00609646819354839				NC_051789.1	28672	28756	16	0.23588	0.41804	3.2053e-09	1.7689e-07	1.14621683220339e-06	9.49989353090909e-05
NC_051791.1	3124731	3124845	5	0.89707	0.444	5.5763e-06	5.8078e-06	0.00133123602576419	0.00328083524766839				NC_051789.1	90784	90927	32	0.20375	0.31934	3.2293e-09	4.8473e-06	1.1520098736715e-06	0.000949331607804233
NC_051796.1	2551019	2551084	5	0.11013	0.4396	5.5763e-06	1.5005e-05	0.00133123602576419	0.00609646819354839				NC_051775.1	22569282	22570022	31	0.18253	0.36424	3.2665e-09	3.2607e-05	1.1624725746988e-06	0.00314046120664928
NC_051774.1	18124	18223	12	0.41667	0.27017	5.6601e-06	0.00020728	0.0013415175273913	0.0302772				NC_051774.1	4011202	4011257	10	0.5688	0.1946	3.3437e-09	6.6711e-08	1.18708583966346e-06	4.90173178059701e-05
NC_051773.1	121527136	121527365	8	0.74338	0.21617	6.3107e-06	6.1554e-06	0.00146249930063694	0.00335549				NC_051778.1	29325950	29326115	9	0.21767	0.62241	3.4641e-09	3.0295e-07	1.22688121079137e-06	0.000135117641144578
NC_051773.1	43377773	43377843	8	0.36975	0.089292	6.3107e-06	0.00030015	0.00146249930063694	0.0395219				NC_051789.1	61556	61616	16	0.1491	0.34621	3.6629e-09	2.4826e-05	1.29418669401914e-06	0.00262457202147459
NC_051776.1	65426423	65426445	7	0.52033	0.84119	6.3181e-06	3.178e-05	0.00146249930063694	0.0105524149970149				NC_051773.1	148400877	148401153	15	0.16713	0.4512	3.7488e-09	4.3436e-05	1.321375950358e-06	0.00362225827442123
NC_051782.1	22558531	22558563	7	0.17852	0.46952	6.3181e-06	0.00012762	0.00146249930063694	0.0224457058747994				NC_051772.1	183683769	183684154	11	0.11312	0.47661	3.7961e-09	3.9819e-07	1.32474246415094e-06	0.000166073160309859
NC_051782.1	22564309	22564340	7	0.1859	0.41814	6.3181e-06	1.5508e-05	0.00146249930063694	0.00609646819354839				NC_051775.1	4352558	4353016	18	0.17139	0.46454	3.8032e-09	3.6547e-06	1.32474246415094e-06	0.000752987319944212
NC_051789.1	3635013	3635168	7	0.25943	0.55805	6.3181e-06	6.8446e-06	0.00146249930063694	0.00357052325167464				NC_051787.1	1689869	1690226	17	0.75661	0.45604	3.7941e-09	2.3785e-06	1.32474246415094e-06	0.000566577881451613
NC_051789.1	36690	36744	7	0.33614	0.57052	6.3181e-06	6.2811e-05	0.00146249930063694	0.0162787268219178				NC_051792.1	2891959	2892005	24	0.35232	0.5304	3.7833e-09	1.3118e-05	1.32474246415094e-06	0.00185433048887122
NC_051789.1	68128	68277	26	0.32041	0.43097	6.4202e-06	0.00031973	0.00148298458728814	0.0398252979748823				NC_051798.1	6235466	6235632	11	0.75488	0.33564	3.7961e-09	1.0844e-07	1.32474246415094e-06	6.81506177021277e-05
NC_051772.1	5160	5236	11	0.29576	0.5567	6.5503e-06	0.00012783	0.00150348001642105	0.0224457058747994				NC_051780.1	10527017	10527486	16	0.15433	0.46265	3.8291e-09	5.9538e-05	1.33062576447059e-06	0.00468216596485623
NC_051773.1	55082509	55082633	11	0.41294	0.18276	6.5503e-06	0.00034179	0.00150348001642105	0.0398252979748823				NC_051783.1	1546870	1547032	12	0.52239	0.17528	3.8579e-09	9.6934e-06	1.33748683826291e-06	0.00148094805321757
NC_051787.1	16210093	16210138	11	0.52433	0.7777	6.5503e-06	7.7731e-05	0.00150348001642105	0.0176258057915194				NC_051792.1	5158000	5158208	10	0.78937	0.37257	3.9999e-09	1.2035e-08	1.38346892529274e-06	1.32644560820896e-05
NC_051774.1	72690461	72690638	5	0.8802	0.41747	6.7835e-06	6.5029e-06	0.00154400390605428	0.00347541752647059				NC_051773.1	99904049	99904156	20	0.26337	0.37648	4.1407e-09	4.7752e-06	1.4288220614486e-06	0.000940326017066667
NC_051775.1	53517670	53517689	5	0.88507	0.37187	6.7835e-06	3.7126e-05	0.00154400390605428	0.010949785983871				NC_051774.1	118607171	118607253	16	0.17285	0.3641	4.1838e-09	3.9346e-06	1.44032922657343e-06	0.00079060835292517
NC_051779.1	3503422	3503480	5	0.4722	0.0434	6.7835e-06	2.3055e-06	0.00154400390605428	0.00171895220939597				NC_051777.1	28701454	28702157	28	0.20565	0.39932	4.2281e-09	1.528e-06	1.44882566334107e-06	0.000414832338235294
NC_051780.1	5337006	5337057	5	0.5346	0.8676	6.7835e-06	1.5149e-05	0.00154400390605428	0.00609646819354839				NC_051804.1	29647494	29648477	82	0.28824	0.5483	4.2206e-09	5.0021e-09	1.44882566334107e-06	6.53765616725664e-06
NC_051792.1	2893297	2893340	10	0.56577	0.75963	6.9745e-06	0.0003426	0.00157759717219917	0.0398252979748823				NC_051777.1	35758236	35758527	15	0.55642	0.26758	4.3394e-09	6.6315e-06	1.48352233009259e-06	0.00111169080987514
NC_051772.1	186818236	186818322	7	0.91081	0.59814	7.1123e-06	0.00045311	0.00159224973264887	0.0398252979748823				NC_051785.1	2114536	2114711	11	0.18821	0.56624	4.4324e-09	2.1038e-07	1.50141450366972e-06	0.000107511459584775
NC_051776.1	22469462	22469751	7	0.46095	0.80186	7.1123e-06	0.00012748	0.00159224973264887	0.0224457058747994				NC_051790.1	2090463	2090620	12	0.2225	0.58322	4.4201e-09	1.6881e-05	1.50141450366972e-06	0.00192873173225309
NC_051798.1	5960326	5960455	7	0.61952	0.865	7.1123e-06	0.00045993	0.00159224973264887	0.0398252979748823				NC_051793.1	1061264	1061531	18	0.74109	0.4627	4.412e-09	3.1123e-05	1.50141450366972e-06	0.0031247618946295
NC_051774.1	6406518	6406623	22	0.89303	0.79274	7.3642e-06	0.00026584	0.00164417883061225	0.0357821				NC_051804.1	555308	555542	11	0.33403	0.68833	4.4324e-09	2.4534e-06	1.50141450366972e-06	0.000578818199041534
NC_051789.1	15110	15180	12	0.22339	0.33061	7.3811e-06	0.00012356	0.00164417883061225	0.0222665331570248				NC_051792.1	14102387	14102443	14	0.26712	0.61498	4.6379e-09	6.5055e-06	1.56742977826087e-06	0.00109520046496018
NC_051789.1	57720	57771	11	0.37909	0.23512	7.3895e-06	0.0005416	0.00164417883061225	0.0449379616438356				NC_051787.1	11458881	11459059	8	0.18746	0.68054	4.7421e-09	6.5019e-08	1.59898631712329e-06	4.82542265879397e-05
NC_051772.1	47184676	47184863	8	0.32825	0.69	7.6603e-06	0.00016749	0.00170096103421589	0.0281367715562404				NC_051774.1	10558631	10558762	14	0.72905	0.42243	4.8944e-09	1.3483e-06	1.64658096036446e-06	0.000385909067248062
NC_051772.1	6886937	6887297	20	0.9131	0.8059	7.7549e-06	0.00010424	0.00171846692560976	0.0196624052595156				NC_051776.1	6006916	6007185	14	0.68669	0.36714	5.1647e-09	6.0525e-06	1.7320805170068e-06	0.00106796615591398
NC_051789.1	58267	58496	27	0.17331	0.29265	7.8134e-06	0.00048171	0.00172791835375254	0.0409025813551402				NC_051792.1	11688543	11688743	11	0.14997	0.51045	5.172e-09	2.623e-06	1.7320805170068e-06	0.000602470057542768
NC_051773.1	58026555	58026905	7	0.27067	0.80281	8.0015e-06	0.00012037	0.00175376421325301	0.0218724				NC_051782.1	17472588	17472910	13	0.71751	0.42723	5.1848e-09	7.7291e-05	1.73243874932127e-06	0.00538439252087556
NC_051778.1	1679641	1679877	10	0.74633	0.96427	8.0107e-06	7.1936e-05	0.00175376421325301	0.0176258057915194				NC_051772.1	143349711	143349820	36	0.31445	0.47291	5.2273e-09	8.6482e-05	1.73780723333333e-06	0.00538439252087556
NC_051780.1	7585713	7585896	7	0.49243	0.90871	8.0015e-06	0.0004586	0.00175376421325301	0.0398252979748823				NC_051775.1	57952187	57952779	19	0.32212	0.6247	5.2193e-09	2.2019e-06	1.73780723333333e-06	0.000558637942928453
NC_051774.1	118645219	118645275	5	0.66427	0.33667	8.2384e-06	3.5885e-05	0.00176810983937008	0.010949785983871				NC_051775.1	68217936	68218097	9	0.080519	0.51078	5.2597e-09	1.3791e-07	1.73780723333333e-06	7.80375095402299e-05
NC_051776.1	29468417	29468451	5	0.96947	0.76527	8.2384e-06	3.7859e-05	0.00176810983937008	0.0109581251777188				NC_051779.1	1414605	1414789	9	0.61307	0.22907	5.2597e-09	1.4628e-07	1.73780723333333e-06	8.09966302247191e-05
NC_051783.1	5536008	5536095	5	0.33453	0.66487	8.2384e-06	3.6263e-05	0.00176810983937008	0.010949785983871				NC_051787.1	16026073	16026179	30	0.40269	0.53266	5.2459e-09	3.2619e-05	1.73780723333333e-06	0.00314046120664928
NC_051785.1	2878987	2879170	5	0.17893	0.67773	8.2384e-06	1.5534e-05	0.00176810983937008	0.00609646819354839				NC_051777.1	30016601	30016726	11	0.13794	0.53215	5.5855e-09	1.4607e-05	1.84133238727679e-06	0.00185433048887122
NC_051786.1	13796668	13796800	5	0.2126	0.91733	8.2384e-06	8.4275e-05	0.00176810983937008	0.0176258057915194				NC_051773.1	100336645	100336755	22	0.2877	0.4477	5.6953e-09	3.3939e-05	1.86955935676275e-06	0.00323293981542056
NC_051789.1	191530	191644	20	0.2138	0.11313	8.1448e-06	0.0003149	0.00176810983937008	0.0398252979748823				NC_051773.1	76121451	76121657	10	0.65663	0.20733	5.7091e-09	5.3895e-07	1.86955935676275e-06	0.000205516095051546
NC_051800.1	630186	630229	5	0.4066	0.070067	8.2384e-06	1.4689e-05	0.00176810983937008	0.00609646819354839				NC_051782.1	3048038	3048242	10	0.2432	0.62077	5.7091e-09	7.0499e-06	1.86955935676275e-06	0.00116204540301339
NC_051804.1	1073892	1073966	6	0.86778	0.56567	8.1562e-06	0.0001673	0.00176810983937008	0.0281367715562404				NC_051776.1	66796010	66796113	12	0.26236	0.46497	5.7938e-09	5.7407e-06	1.89309851371681e-06	0.00105931329390987
NC_051773.1	99916029	99916144	14	0.36879	0.53857	8.3839e-06	0.00010757	0.00179580173163065	0.020111936609589				NC_051772.1	16161491	16161642	13	0.26903	0.56495	5.8446e-09	1.2233e-06	1.9054815218543e-06	0.000367959172505092
NC_051798.1	38533	38648	13	0.55426	0.37472	8.5054e-06	0.00019349	0.00181825439294118	0.02978170192673				NC_051776.1	57971805	57972267	11	0.16473	0.53682	6.0311e-09	7.8197e-07	1.96195402621145e-06	0.000262473562113636
NC_051789.1	39024	39090	18	0.23848	0.35854	8.8943e-06	0.00046226	0.00189027281052632	0.0398252979748823				NC_051772.1	47512313	47512488	8	0.083542	0.527	6.0728e-09	3.3445e-07	1.96685473508772e-06	0.000144007539504373
NC_051773.1	146005658	146005789	7	0.69386	0.94171	8.9964e-06	0.00024309	0.00189717892920696	0.0336646698876404				NC_051773.1	98754763	98755307	14	0.28502	0.49652	6.0656e-09	6.5053e-06	1.96685473508772e-06	0.00109520046496018
NC_051773.1	28211855	28211881	7	0.89252	0.69129	8.9964e-06	0.00024619	0.00189717892920696	0.0336646698876404				NC_051789.1	72433	72510	17	0.24171	0.37957	6.1504e-09	3.5724e-06	1.98762894004376e-06	0.000742059329957806
NC_051773.1	99897889	99897913	7	0.48571	0.28619	8.9964e-06	3.2097e-05	0.00189717892920696	0.0105524149970149				NC_051774.1	58568598	58568696	10	0.67357	0.32137	6.2369e-09	3.6845e-06	2.01118236703057e-06	0.000756680489027778
NC_051772.1	103954545	103954621	9	0.78215	0.93715	9.1033e-06	0.00058107	0.00189944972122371	0.0470632946993319				NC_051780.1	24409731	24410210	29	0.67797	0.79187	6.3373e-09	3.6347e-05	2.03910566383442e-06	0.00323293981542056
NC_051781.1	6318866	6319206	9	0.72344	0.92433	9.1033e-06	6.1975e-05	0.00189944972122371	0.0162787268219178				NC_051785.1	7617777	7617889	31	0.32962	0.44509	6.4008e-09	3.2512e-05	2.05506032869565e-06	0.00313424593211488
NC_051804.1	68882345	68882425	9	0.80667	0.60863	9.1033e-06	5.8573e-05	0.00189944972122371	0.0155755607268293				NC_051775.1	28040778	28040823	9	0.19233	0.57722	6.4697e-09	6.4812e-07	2.05927483469828e-06	0.000233611578463415
NC_051804.1	79767276	79767510	14	0.56576	0.4456	9.1117e-06	7.3067e-05	0.00189944972122371	0.0176258057915194				NC_051775.1	29389533	29389776	9	0.11978	0.49685	6.4697e-09	1.3161e-06	2.05927483469828e-06	0.000384135627539063
NC_051782.1	22555531	22555828	10	0.0873	0.2584	9.1932e-06	0.00056796	0.00190913871085714	0.0463838254382022				NC_051776.1	3680368	3680459	9	0.70107	0.26533	6.4697e-09	3.2977e-08	2.05927483469828e-06	2.8315931122093e-05
NC_051778.1	28203595	28203768	8	0.90654	0.64879	9.2834e-06	9.0319e-05	0.00191637320338983	0.0176258057915194				NC_051787.1	15909904	15910027	29	0.22822	0.35957	6.4522e-09	2.0468e-07	2.05927483469828e-06	0.000106816199717314
NC_051782.1	9825556	9826023	13	0.32731	0.14515	9.3335e-06	0.00042512	0.00191637320338983	0.0398252979748823				NC_051779.1	8800385	8800775	14	0.42038	0.74457	6.7493e-09	1.5127e-07	2.14365025311828e-06	8.30491760516605e-05
NC_051777.1	1880083	1880112	6	0.5195	0.84383	9.4494e-06	0.0001673	0.00193288983939962	0.0281367715562404				NC_051800.1	3935443	3935544	8	0.076583	0.50825	6.868e-09	1.2342e-08	2.17666963948498e-06	1.33487311376812e-05
NC_051789.1	45460	45603	22	0.322	0.21802	9.4994e-06	3.7506e-05	0.00193947862247191	0.0109535				NC_051787.1	15892306	15892391	24	0.34417	0.48632	6.8929e-09	8.3854e-07	2.17988331498929e-06	0.000274535267615894
NC_051778.1	39572158	39572247	9	0.22385	0.40393	9.8635e-06	0.0002675	0.00200630214738806	0.0359611035758323				NC_051776.1	65426597	65426648	28	0.55381	0.68607	6.9332e-09	1.6032e-05	2.18327798464819e-06	0.00186437011653543
NC_051772.1	186583056	186583144	5	0.387	0.89953	9.9889e-06	6.5723e-06	0.00201303107467653	0.00348174001747573				NC_051796.1	2550766	2551035	17	0.10141	0.39373	6.9331e-09	7.9955e-05	2.18327798464819e-06	0.00538439252087556
NC_051773.1	90639281	90639296	5	0.77433	0.92287	9.9889e-06	3.6193e-05	0.00201303107467653	0.010949785983871				NC_051776.1	66791901	66791969	15	0.26271	0.44456	7.0383e-09	3.8105e-06	2.21165848659574e-06	0.000770916348630137
NC_051774.1	118646749	118646781	5	0.54427	0.2596	9.9889e-06	3.6214e-05	0.00201303107467653	0.010949785983871				NC_051776.1	30962883	30963343	20	0.41107	0.64745	7.0702e-09	1.0932e-05	2.21696553673036e-06	0.00162428183903421
NC_051780.1	4960256	4960342	5	0.92093	0.59533	9.9889e-06	5.9556e-06	0.00201303107467653	0.00330083132893401				NC_051794.1	1891708	1891802	12	0.12519	0.55667	7.0884e-09	9.3661e-07	2.21796336355932e-06	0.000296839043540773
NC_051791.1	11933571	11933628	7	0.87548	0.67267	1.0109e-05	0.00024716	0.00203347570848708	0.0336646698876404				NC_051804.1	29650500	29651057	46	0.28343	0.57593	7.2895e-09	1.7342e-05	2.27606546617336e-06	0.00196714488325653
NC_051783.1	15401515	15401618	8	0.89704	0.66767	1.0213e-05	4.8355e-05	0.00204684290073529	0.0130172				NC_051772.1	88104536	88104824	14	0.19781	0.48783	7.5077e-09	4.548e-07	2.32942164978992e-06	0.000184530102197802
NC_051804.1	29644326	29644489	13	0.51962	0.76336	1.0238e-05	0.00029929	0.00204808841834862	0.0394563380169287				NC_051773.1	99900322	99900626	32	0.46597	0.32036	7.5039e-09	9.5448e-06	2.32942164978992e-06	0.00147146343131524
NC_051773.1	100336676	100336772	11	0.40918	0.24209	1.0568e-05	0.00032307	0.00210637434734918	0.0398252979748823				NC_051784.1	4647452	4647605	14	0.1525	0.44257	7.5077e-09	1.2521e-06	2.32942164978992e-06	0.00037351024516129
NC_051784.1	10108402	10108626	9	0.44004	0.202	1.0684e-05	9.7518e-06	0.00212560909489051	0.00473968				NC_051773.1	100320658	100320785	12	0.17336	0.37975	7.5795e-09	5.7073e-06	2.33878943757829e-06	0.00105931329390987
NC_051803.1	11263805	11263911	20	0.21978	0.36478	1.0907e-05	0.00044373	0.00216602291803279	0.0398252979748823				NC_051774.1	11160178	11160347	11	0.31421	0.65503	7.5854e-09	8.6384e-06	2.33878943757829e-06	0.00136157594194237
NC_051774.1	118660859	118660914	15	0.4218	0.52529	1.1131e-05	0.00010009	0.0022024834954628	0.0190443496335079				NC_051800.1	5496999	5497327	12	0.68925	0.37017	7.5795e-09	5.6576e-06	2.33878943757829e-06	0.00105931329390987
NC_051773.1	129106214	129106379	8	0.30879	0.12646	1.1232e-05	8.9869e-05	0.00221443043761302	0.0176258057915194				NC_051773.1	153860957	153861225	9	0.048667	0.33874	7.9488e-09	1.2262e-07	2.44064516257796e-06	7.46442388537549e-05
NC_051774.1	72823729	72823768	7	0.638	0.36729	1.1352e-05	6.4995e-05	0.00221803432258065	0.0162787268219178				NC_051789.1	125317	125377	9	0.25874	0.5333	7.9488e-09	2.7637e-07	2.44064516257796e-06	0.000133388264477124
NC_051776.1	18012696	18012919	7	0.19614	0.39248	1.1352e-05	6.4192e-05	0.00221803432258065	0.0162787268219178				NC_051774.1	115767261	115767894	12	0.23911	0.58547	8.1035e-09	1.0054e-06	2.47784225983437e-06	0.000313262701687764
NC_051778.1	10906630	10907004	7	0.10543	0.43614	1.1352e-05	0.00012033	0.00221803432258065	0.0218724				NC_051775.1	39223477	39223723	12	0.13497	0.46706	8.1035e-09	3.2756e-06	2.47784225983437e-06	0.000713699468436578
NC_051782.1	13734595	13734651	7	0.63395	0.92357	1.1352e-05	1.5601e-05	0.00221803432258065	0.00609646819354839				NC_051783.1	16116905	16117190	10	0.5415	0.1649	8.1211e-09	9.9547e-07	2.47809326012397e-06	0.000311482984809322
NC_051790.1	2412543	2412609	7	0.76462	0.98552	1.1352e-05	0.00012744	0.00221803432258065	0.0224457058747994				NC_051789.1	27069	27271	50	0.33553	0.23017	8.1626e-09	5.8486e-05	2.4856210956701e-06	0.00461911168663102
NC_051787.1	16020846	16020934	13	0.66041	0.50056	1.1754e-05	1.067e-05	0.00228837786428571	0.0051247022907489				NC_051803.1	7159316	7159594	24	0.6595	0.36764	8.3345e-09	8.2975e-07	2.53274479526749e-06	0.000274002654553571
NC_051772.1	173450172	173450318	5	0.3896	0.7284	1.2091e-05	1.4728e-05	0.00228859959375	0.00609646819354839				NC_051772.1	19750466	19750707	17	0.72265	0.46306	8.4577e-09	2.4489e-06	2.56490606837782e-06	0.00057868094736
NC_051772.1	178295535	178295674	5	0.4116	0.8852	1.2091e-05	3.7101e-05	0.00228859959375	0.010949785983871				NC_051772.1	903508	904235	20	0.60787	0.30398	8.5239e-09	4.7644e-05	2.57480217341513e-06	0.00386636818351648
NC_051772.1	31882745	31883095	5	0.8102	0.4248	1.2091e-05	3.6381e-05	0.00228859959375	0.010949785983871				NC_051793.1	3926762	3927187	15	0.20469	0.48956	8.5252e-09	5.4435e-06	2.57480217341513e-06	0.00103202191463415
NC_051775.1	55323763	55324253	5	0.57047	0.7962	1.2091e-05	0.00019695	0.00228859959375	0.02978170192673				NC_051780.1	483875	484041	18	0.46872	0.73761	8.5441e-09	0.00031778	2.57524405081633e-06	0.0123474376269403
NC_051775.1	76194663	76194860	5	0.76727	0.2028	1.2091e-05	8.5018e-05	0.00228859959375	0.0176258057915194				NC_051772.1	201047296	201047739	11	0.11591	0.57985	8.8313e-09	2.0358e-07	2.62960860020161e-06	0.000106618888723404
NC_051776.1	4428911	4429002	5	0.3782	0.66447	1.2091e-05	8.5461e-05	0.00228859959375	0.0176258057915194				NC_051772.1	41552602	41552784	11	0.17642	0.57879	8.8313e-09	1.2201e-06	2.62960860020161e-06	0.000367959172505092
NC_051777.1	21477	21523	11	0.46824	0.28388	1.1892e-05	3.5859e-05	0.00228859959375	0.010949785983871				NC_051779.1	27875696	27875953	11	0.41009	0.75285	8.8313e-09	1.343e-06	2.62960860020161e-06	0.000385887795719844
NC_051780.1	15048556	15048601	5	0.92027	0.61893	1.2091e-05	8.8197e-05	0.00228859959375	0.0176258057915194				NC_051785.1	3039625	3039765	8	0.12008	0.57908	8.7735e-09	2.9066e-08	2.62960860020161e-06	2.61751736219512e-05
NC_051780.1	18316611	18316659	5	0.59767	0.20907	1.2091e-05	3.6552e-05	0.00228859959375	0.010949785983871				NC_051789.1	10391581	10391750	14	0.27617	0.64755	8.8029e-09	2.3617e-06	2.62960860020161e-06	0.000563651847495961
NC_051780.1	7786757	7786883	5	0.2806	0.81267	1.2091e-05	1.5369e-05	0.00228859959375	0.00609646819354839				NC_051792.1	6637139	6637541	11	0.12676	0.48161	8.8313e-09	4.8136e-06	2.62960860020161e-06	0.000945366715957447
NC_051785.1	9529650	9529664	5	0.47073	0.73613	1.2091e-05	0.00043128	0.00228859959375	0.0398252979748823				NC_051794.1	953844	954171	19	0.31591	0.59498	8.9587e-09	1.2155e-05	2.66217594426559e-06	0.00178800776394422
NC_051789.1	11391163	11391190	5	0.9296	0.46833	1.2091e-05	3.6346e-05	0.00228859959375	0.010949785983871				NC_051787.1	16207928	16208075	29	0.24074	0.37778	9.2249e-09	3.6042e-05	2.73577561465863e-06	0.00323293981542056
NC_051789.1	45373	45402	5	0.28313	0.0992	1.2091e-05	8.4601e-05	0.00228859959375	0.0176258057915194				NC_051774.1	81294007	81294627	20	0.8589	0.6521	9.6504e-09	1.8538e-06	2.85622830781563e-06	0.000482017373591549
NC_051803.1	8440190	8440377	5	0.32773	0.035467	1.2091e-05	0.00019467	0.00228859959375	0.02978170192673				NC_051789.1	65311	65545	30	0.21433	0.32956	9.6833e-09	5.4554e-05	2.8602337874e-06	0.00432475883306495
NC_051803.1	5756913	5756953	9	0.59356	0.77833	1.2525e-05	0.00034364	0.00235439767241379	0.0398252979748823				NC_051773.1	100174473	100174793	23	0.51262	0.70445	9.8221e-09	5.8062e-06	2.88967355956175e-06	0.00105931329390987
NC_051772.1	2019873	2020183	7	0.62271	0.96195	1.274e-05	0.00012792	0.00237029221843003	0.0224457058747994				NC_051787.1	15911196	15911679	25	0.21103	0.37213	9.8125e-09	3.633e-06	2.88967355956175e-06	0.000750425366433567
NC_051773.1	25053551	25053818	7	0.67824	0.90414	1.274e-05	0.00046471	0.00237029221843003	0.0398252979748823				NC_051791.1	5440369	5440827	17	0.16302	0.45596	9.9076e-09	1.1233e-06	2.90903287554672e-06	0.000345623028541667
NC_051774.1	111968393	111968592	7	0.18743	0.41614	1.274e-05	0.00044937	0.00237029221843003	0.0398252979748823				NC_051773.1	105288852	105289346	16	0.25173	0.49723	1.0031e-08	6.0514e-05	2.93360071089109e-06	0.00474124782281167
NC_051775.1	23627234	23627858	14	0.38671	0.5735	1.2673e-05	1.0974e-05	0.00237029221843003	0.00524759352631579				NC_051773.1	60368065	60368121	16	0.43502	0.65358	1.0031e-08	4.017e-06	2.93360071089109e-06	0.00080497518724559
NC_051792.1	16949979	16950028	7	0.080619	0.34157	1.274e-05	0.00046531	0.00237029221843003	0.0398252979748823				NC_051774.1	118663352	118663453	23	0.29525	0.39993	1.0072e-08	8.2187e-05	2.93397161341223e-06	0.00538439252087556
NC_051787.1	3240711	3240867	28	0.49274	0.62654	1.2897e-05	0.00062642	0.00239541451788756	0.0499605463935625				NC_051778.1	39540118	39540236	23	0.70741	0.50539	1.0072e-08	1.7527e-06	2.93397161341223e-06	0.000458961897695035
NC_051774.1	6544656	6544755	17	0.73778	0.84767	1.3392e-05	0.00026076	0.00246218582124789	0.0352216049257426				NC_051774.1	32942269	32942427	17	0.72416	0.48222	1.0306e-08	6.2599e-06	2.9962260511811e-06	0.00108130803637427
NC_051773.1	25500578	25500670	9	0.538	0.74574	1.3555e-05	2.6195e-06	0.00248180493624161	0.00176292				NC_051789.1	62527	62737	30	0.26049	0.38302	1.0359e-08	7.6751e-05	3.00571778192534e-06	0.00538439252087556
NC_051774.1	117778416	117778547	8	0.80996	0.56371	1.3567e-05	4.7785e-05	0.00248180493624161	0.0129552033564356				NC_051772.1	10069333	10069411	26	0.52646	0.64986	1.0389e-08	1.6523e-05	3.00851180588235e-06	0.00190496904527713
NC_051776.1	62156691	62156814	8	0.45213	0.82275	1.3567e-05	0.00051282	0.00248180493624161	0.043157				NC_051772.1	32729428	32729680	16	0.44019	0.68144	1.0473e-08	8.4819e-05	3.02690195107632e-06	0.00538439252087556
NC_051780.1	4555627	4555728	13	0.74654	0.50523	1.4111e-05	0.00012068	0.00256839046076795	0.0218922756738769				NC_051774.1	118611708	118611804	13	0.48262	0.17264	1.0577e-08	2.1505e-07	3.03321660776699e-06	0.000108768902226027
NC_051780.1	803349	803509	7	0.44957	0.78448	1.4289e-05	3.373e-06	0.00259213396672213	0.00213350647630058				NC_051776.1	4566843	4567159	10	0.3253	0.72023	1.0554e-08	3.5338e-06	3.03321660776699e-06	0.000736111972073343
NC_051772.1	179479423	179479522	5	0.62667	0.1698	1.4612e-05	8.6908e-05	0.00259883835562806	0.0176258057915194				NC_051779.1	10335510	10335895	13	0.44626	0.73285	1.0577e-08	1.0666e-05	3.03321660776699e-06	0.00158795451008064
NC_051772.1	36548586	36548738	6	0.51039	0.92628	1.461e-05	8.0131e-05	0.00259883835562806	0.0176258057915194				NC_051787.1	5804146	5804508	13	0.25226	0.57462	1.0577e-08	4.7271e-05	3.03321660776699e-06	0.00385229608935466
NC_051772.1	92222831	92222989	5	0.8314	0.606	1.4612e-05	0.00019207	0.00259883835562806	0.02978170192673				NC_051804.1	56592699	56592750	17	0.58012	0.78302	1.072e-08	9.6388e-07	3.06826759689922e-06	0.000303337494404255
NC_051773.1	57152129	57152393	5	0.4208	0.0656	1.4612e-05	6.2496e-06	0.00259883835562806	0.00338989497313433				NC_051772.1	154669545	154669627	9	0.49515	0.17796	1.0801e-08	1.2873e-06	3.08436216602317e-06	0.0003802400994
NC_051774.1	48318821	48319009	5	0.86187	0.35987	1.4612e-05	8.436e-05	0.00259883835562806	0.0176258057915194				NC_051782.1	10779754	10779998	15	0.6264	0.27347	1.0818e-08	3.1415e-08	3.08436216602317e-06	2.81190905151515e-05
NC_051775.1	20654654	20654760	5	0.66513	0.9506	1.4612e-05	8.4325e-05	0.00259883835562806	0.0176258057915194				NC_051786.1	11829434	11829846	27	0.49241	0.72541	1.1322e-08	1.4967e-05	3.22183980346821e-06	0.00185433048887122
NC_051775.1	30319690	30319998	5	0.7686	0.16693	1.4612e-05	0.00042365	0.00259883835562806	0.0398252979748823				NC_051776.1	1420419	1420774	10	0.2377	0.64833	1.1513e-08	1.9677e-06	3.26989126346154e-06	0.000507168665445026
NC_051775.1	69437886	69437924	5	0.10787	0.35227	1.4612e-05	3.6024e-05	0.00259883835562806	0.010949785983871				NC_051804.1	883413	884090	18	0.30583	0.64202	1.1837e-08	1.9558e-05	3.35546006333973e-06	0.00217507640210843
NC_051779.1	7750946	7751048	5	0.41447	0.72307	1.4612e-05	3.8223e-05	0.00259883835562806	0.0110213809578947				NC_051784.1	14952997	14953263	21	0.090492	0.28238	1.1887e-08	9.1204e-05	3.3631784348659e-06	0.00539699313484487
NC_051785.1	5580438	5580660	5	0.8988	0.36007	1.4612e-05	1.5e-05	0.00259883835562806	0.00609646819354839				NC_051774.1	14105096	14105200	9	0.21552	0.62422	1.1957e-08	6.5393e-07	3.37651505353729e-06	0.000233683952512077
NC_051789.1	35195	35229	5	0.359	0.1364	1.4612e-05	8.5807e-05	0.00259883835562806	0.0176258057915194				NC_051775.1	67098947	67099613	14	0.6221	0.31926	1.2077e-08	8.1719e-07	3.3974096247619e-06	0.000271824265563063
NC_051791.1	5424029	5424094	5	0.2124	0.84467	1.4612e-05	3.613e-05	0.00259883835562806	0.010949785983871				NC_051796.1	6749569	6749915	12	0.25325	0.55161	1.2071e-08	1.4783e-05	3.3974096247619e-06	0.00185433048887122
NC_051776.1	66782613	66782696	9	0.43752	0.64767	1.4666e-05	0.00058288	0.0026041943257329	0.0470734				NC_051772.1	10070211	10070399	34	0.59706	0.75424	1.2326e-08	7.5525e-06	3.4608642851711e-06	0.00120066864639397
NC_051798.1	4924785	4925325	10	0.48477	0.81443	1.4787e-05	0.00012505	0.00262141050731707	0.0224457058747994				NC_051772.1	164071092	164071282	10	0.33043	0.66497	1.2556e-08	1.2998e-08	3.5187534800759e-06	1.37118687285714e-05
NC_051773.1	158234056	158234142	8	0.142	0.44138	1.4902e-05	9.075e-05	0.00262897322330097	0.0176258057915194				NC_051773.1	100302176	100302229	8	0.076292	0.461	1.2628e-08	2.8766e-08	3.53222858333333e-06	2.61751736219512e-05
NC_051789.1	5301751	5301814	8	0.56671	0.79833	1.4902e-05	0.00029615	0.00262897322330097	0.0392798660583942				NC_051776.1	24017273	24017541	14	0.34643	0.65924	1.2727e-08	7.3524e-07	3.55319074291115e-06	0.00024848251798627
NC_051803.1	3600239	3600303	10	0.5138	0.27277	1.5813e-05	0.00021242	0.0027762127826087	0.0305129155731225				NC_051784.1	128713	128746	12	0.25992	0.47903	1.2895e-08	7.7106e-05	3.59330123584906e-06	0.00538439252087556
NC_051773.1	77454990	77455043	16	0.75585	0.6371	1.589e-05	1.6404e-05	0.00278051244230769	0.00620580519031142				NC_051781.1	12870237	12870670	19	0.28093	0.45009	1.2928e-08	1.3192e-05	3.59571260263654e-06	0.00185433048887122
NC_051785.1	9634932	9635033	21	0.12481	0.24889	1.5914e-05	0.00036454	0.00278051244230769	0.0398252979748823				NC_051787.1	15901774	15901872	20	0.34777	0.47657	1.3546e-08	4.1679e-09	3.76051728195489e-06	5.68155518165138e-06
NC_051791.1	10227017	10227159	9	0.10274	0.31078	1.5863e-05	0.00058635	0.00278051244230769	0.0471059758762887				NC_051782.1	1206053	1206361	10	0.078233	0.36237	1.369e-08	3.7331e-06	3.78332288785047e-06	0.000760465939172414
NC_051775.1	46286496	46286669	7	0.46667	0.78348	1.6018e-05	6.4624e-05	0.00278529261244019	0.0162787268219178				NC_051790.1	1192073	1192127	10	0.055267	0.26097	1.369e-08	2.7197e-07	3.78332288785047e-06	0.000131695007639344
NC_051778.1	39573568	39573608	7	0.84452	0.57624	1.6018e-05	3.1905e-05	0.00278529261244019	0.0105524149970149				NC_051797.1	1468313	1468541	15	0.3436	0.66442	1.3705e-08	1.6995e-05	3.78332288785047e-06	0.00193521553970702
NC_051773.1	101800258	101800295	19	0.63	0.46077	1.6334e-05	3.4119e-06	0.00282260033544304	0.00213784947931034				NC_051789.1	5686617	5687033	11	0.24494	0.62424	1.3883e-08	2.1913e-07	3.82531042350746e-06	0.000110078539353741
NC_051780.1	7058623	7058710	8	0.61433	0.87979	1.6362e-05	4.7863e-05	0.00282260033544304	0.0129552033564356				NC_051777.1	21537080	21537681	14	0.47357	0.76614	1.413e-08	6.3704e-06	3.88611837988827e-06	0.00109204490635838
NC_051792.1	14194520	14195027	31	0.74835	0.59266	1.6286e-05	0.0002417	0.00282260033544304	0.0336646698876404				NC_051789.1	35714	35757	8	0.20371	0.49867	1.4246e-08	3.3091e-07	3.91073883643123e-06	0.000144007539504373
NC_051772.1	3089808	3090211	10	0.80073	0.39723	1.6906e-05	0.00020461	0.00290266701732283	0.0301050065587045				NC_051772.1	111461280	111462287	26	0.77965	0.53876	1.4789e-08	1.8089e-05	4.0522683135436e-06	0.00202696989453718
NC_051790.1	7326000	7326115	9	0.929	0.76952	1.7154e-05	0.00032001	0.00293139812539185	0.0398252979748823				NC_051790.1	9966155	9967054	42	0.74445	0.55545	1.5537e-08	6.2207e-05	4.24934072777778e-06	0.00480900719769874
NC_051772.1	186485784	186485929	5	0.26593	0.7778	1.7629e-05	3.7283e-05	0.00294788244478528	0.010949785983871				NC_051777.1	3938748	3939190	12	0.72778	0.29778	1.5706e-08	1.7517e-06	4.27182952854512e-06	0.000458961897695035
NC_051772.1	195296230	195296254	5	0.582	0.30447	1.7629e-05	0.0001951	0.00294788244478528	0.02978170192673				NC_051782.1	4830614	4831296	14	0.40114	0.66669	1.5684e-08	2.6279e-05	4.27182952854512e-06	0.00271530874055944
NC_051773.1	121673059	121673491	5	0.457	0.8754	1.7629e-05	3.6308e-05	0.00294788244478528	0.010949785983871				NC_051789.1	55327	55395	14	0.3036	0.43112	1.5684e-08	0.00010613	4.27182952854512e-06	0.00610605125438255
NC_051773.1	141949697	141949761	5	0.40707	0.76673	1.7629e-05	1.5244e-05	0.00294788244478528	0.00609646819354839				NC_051772.1	195348768	195348861	9	0.73881	0.34378	1.6191e-08	5.9793e-08	4.35561493442623e-06	4.6234389408377e-05
NC_051773.1	20141778	20141797	5	0.57993	0.0742	1.7629e-05	3.5993e-05	0.00294788244478528	0.010949785983871				NC_051773.1	159334875	159335095	9	0.64433	0.16948	1.6191e-08	6.3172e-07	4.35561493442623e-06	0.000232084813631841
NC_051773.1	25408519	25408663	5	0.83487	0.43327	1.7629e-05	8.9218e-05	0.00294788244478528	0.0176258057915194				NC_051774.1	47156480	47156789	9	0.28826	0.68707	1.6191e-08	1.2688e-06	4.35561493442623e-06	0.000375526659719439
NC_051773.1	65905805	65905950	5	0.3564	0.88107	1.7629e-05	8.506e-05	0.00294788244478528	0.0176258057915194				NC_051776.1	45150216	45150505	16	0.60423	0.3504	1.6082e-08	6.4316e-06	4.35561493442623e-06	0.00109342364116972
NC_051773.1	72454625	72454684	5	0.46153	0.5768	1.7629e-05	1.4778e-05	0.00294788244478528	0.00609646819354839				NC_051789.1	7775982	7776051	9	0.081259	0.46663	1.6191e-08	1.4135e-07	4.35561493442623e-06	7.95667468060837e-05
NC_051776.1	19894859	19894926	5	0.80553	0.97967	1.7629e-05	3.6374e-05	0.00294788244478528	0.010949785983871				NC_051793.1	7504953	7505025	8	0.22825	0.65225	1.6065e-08	1.429e-07	4.35561493442623e-06	7.9942265530303e-05
NC_051776.1	63526941	63527081	5	0.47753	0.86107	1.7629e-05	8.6175e-05	0.00294788244478528	0.0176258057915194				NC_051772.1	178984490	178984806	10	0.2643	0.66573	1.6266e-08	2.2764e-07	4.35990793829401e-06	0.000113580824189189
NC_051782.1	22537036	22537247	14	0.38524	0.60102	1.754e-05	0.00026348	0.00294788244478528	0.0355082453399258				NC_051776.1	33555682	33555807	10	0.8778	0.53823	1.6266e-08	9.5205e-07	4.35990793829401e-06	0.000300442975320513
NC_051784.1	5966165	5966251	5	0.16513	0.64953	1.7629e-05	3.9286e-05	0.00294788244478528	0.01115415478125				NC_051772.1	137023799	137024377	15	0.89473	0.63987	1.6542e-08	2.7498e-05	4.42585405434783e-06	0.0028222043933287
NC_051792.1	3382179	3382199	5	0.34187	0.0083333	1.7629e-05	1.4769e-05	0.00294788244478528	0.00609646819354839				NC_051792.1	2628507	2628683	28	0.32032	0.48231	1.6669e-08	0.00047667	4.45176842857143e-06	0.0135252479596542
NC_051776.1	66669812	66670083	29	0.29482	0.43295	1.7818e-05	0.00020573	0.00297492384073507	0.0301883162584118				NC_051773.1	147182807	147183286	12	0.28286	0.62317	1.6769e-08	2.8334e-05	4.47039140974729e-06	0.0028921323455425
NC_051774.1	86232874	86232897	8	0.94829	0.66721	1.7957e-05	0.00030701	0.00298442055182927	0.0398252979748823				NC_051789.1	45365	45591	30	0.14911	0.25292	1.6831e-08	1.6883e-06	4.47883524144144e-06	0.000445255961964286
NC_051782.1	22541613	22541695	10	0.1033	0.2372	1.8071e-05	0.00058674	0.00298969475872534	0.0471059758762887				NC_051785.1	9547189	9547706	72	0.37739	0.49867	1.6921e-08	0.00021802	4.49468627517986e-06	0.0093638003954638
NC_051781.1	20427463	20427514	6	0.69422	0.94117	1.9441e-05	0.0001673	0.00317301566766467	0.0281367715562404				NC_051804.1	29646011	29646985	80	0.28274	0.53817	1.719e-08	3.2745e-08	4.55794238779174e-06	2.8315931122093e-05
NC_051803.1	131499	131576	8	0.68925	0.87412	1.97e-05	0.00054603	0.00320091236959762	0.0449973293877551				NC_051775.1	15866068	15866453	11	0.29561	0.67721	1.7369e-08	2.6325e-06	4.59715096953405e-06	0.000602777197674419
NC_051778.1	37621516	37621849	7	0.73162	0.21424	2.0089e-05	1.4162e-06	0.00325442	0.001208655421875				NC_051785.1	7615465	7615581	26	0.2819	0.41079	1.7441e-08	2.932e-07	4.60794964042934e-06	0.000135117641144578
NC_051772.1	37442954	37443261	10	0.91183	0.6973	2.0634e-05	0.0005701	0.00331805676106195	0.0465237444610778				NC_051780.1	10742404	10742771	9	0.28396	0.65067	1.7902e-08	1.2186e-06	4.70449907117438e-06	0.000367959172505092
NC_051773.1	59402665	59402797	10	0.69977	0.8195	2.0634e-05	4.0166e-05	0.00331805676106195	0.0113449179170984				NC_051787.1	4303922	4304357	13	0.26933	0.531	1.7889e-08	3.6167e-06	4.70449907117438e-06	0.00074862188907563
NC_051804.1	68657812	68658125	10	0.046633	0.48133	2.0634e-05	0.0002012	0.00331805676106195	0.02978170192673				NC_051799.1	3086079	3086199	9	0.80404	0.37356	1.7902e-08	1.3203e-06	4.70449907117438e-06	0.000384135627539063
NC_051772.1	36887008	36887067	5	0.046067	0.4702	2.1234e-05	3.6756e-05	0.0033600262467344	0.010949785983871				NC_051803.1	3006718	3006805	19	0.4646	0.63339	1.7985e-08	2.7295e-05	4.71791592362345e-06	0.0028033179798331
NC_051772.1	6887297	6887388	5	0.83573	0.61853	2.1234e-05	1.5083e-05	0.0033600262467344	0.00609646819354839				NC_051783.1	2871847	2872241	8	0.23513	0.57096	1.8108e-08	7.0257e-07	4.74175959574468e-06	0.000241869139230769
NC_051773.1	100325109	100325146	5	0.23033	0.43087	2.1234e-05	1.4843e-05	0.0033600262467344	0.00609646819354839				NC_051772.1	204339369	204339715	14	0.25976	0.58326	1.8329e-08	3.8862e-06	4.79113571858407e-06	0.000781946855313352
NC_051775.1	1072017	1072205	5	0.43173	0.91027	2.1234e-05	1.5988e-05	0.0033600262467344	0.00612840884210526				NC_051773.1	112673390	112674120	26	0.40883	0.64359	1.855e-08	6.5183e-06	4.84033736749117e-06	0.00109520046496018
NC_051776.1	61458711	61458793	5	0.28493	0.7614	2.1234e-05	0.00019694	0.0033600262467344	0.02978170192673				NC_051785.1	4641678	4642017	11	0.30048	0.6977	1.871e-08	8.2288e-06	4.86489646126761e-06	0.00130397343690987
NC_051777.1	3795408	3795437	5	0.57587	0.21127	2.1234e-05	3.7032e-05	0.0033600262467344	0.010949785983871				NC_051795.1	2724868	2724978	11	0.5433	0.84688	1.871e-08	1.451e-05	4.86489646126761e-06	0.00185433048887122
NC_051783.1	13413090	13413197	5	0.76807	0.97213	2.1234e-05	5.9643e-06	0.0033600262467344	0.00330083132893401				NC_051795.1	5871246	5871864	18	0.31669	0.61219	1.8856e-08	1.3891e-05	4.89424215114236e-06	0.00185433048887122
NC_051787.1	1182887	1183188	5	0.26487	0.85313	2.1234e-05	8.6044e-05	0.0033600262467344	0.0176258057915194				NC_051792.1	16925723	16925902	22	0.13595	0.32677	1.953e-08	5.5981e-06	5.06029152631579e-06	0.00105591033320562
NC_051792.1	16938664	16938698	9	0.13596	0.37778	2.1651e-05	6.2286e-05	0.00342104626956522	0.0162787268219178				NC_051772.1	3361069	3361503	9	0.16041	0.56956	1.9788e-08	9.4013e-06	5.11524588830716e-06	0.00145678014559748
NC_051781.1	3023664	3024238	22	0.20777	0.34755	2.1741e-05	2.3436e-05	0.00343029560926194	0.00839464686644951				NC_051772.1	85048243	85048496	19	0.39512	0.66105	1.9846e-08	1.5305e-05	5.11524588830716e-06	0.00185433048887122
NC_051772.1	121963424	121963525	13	0.61485	0.79587	2.2135e-05	0.00046838	0.00348238168831169	0.0399574318309859				NC_051776.1	8388165	8388852	19	0.60618	0.31837	1.9846e-08	2.7775e-05	5.11524588830716e-06	0.00284654672468793
NC_051773.1	129118019	129118191	7	0.56067	0.25181	2.2478e-05	0.00023783	0.00349987457631954	0.0335008444186047				NC_051773.1	34156236	34156389	16	0.48373	0.20788	1.9889e-08	5.376e-06	5.11739812020906e-06	0.00102289363384813
NC_051776.1	53419056	53419164	7	0.3329	0.60414	2.2478e-05	3.2277e-05	0.00349987457631954	0.0105524149970149				NC_051772.1	143878446	143878672	11	0.76473	0.45542	2.0151e-08	1.5309e-05	5.166807359375e-06	0.00185433048887122
NC_051803.1	11162592	11162663	7	0.26562	0.49171	2.2478e-05	1.5522e-05	0.00349987457631954	0.00609646819354839				NC_051776.1	29341271	29341574	11	0.25024	0.59482	2.0151e-08	2.1949e-05	5.166807359375e-06	0.00240298432987398
NC_051782.1	22553169	22553202	10	0.088133	0.20417	2.3542e-05	0.00021184	0.00364586660795455	0.0304798148548813				NC_051779.1	27000627	27000697	8	0.88629	0.47742	2.0403e-08	3.3441e-07	5.21331949307958e-06	0.000144007539504373
NC_051782.1	17481860	17481924	8	0.46113	0.7055	2.368e-05	0.00054767	0.00365684940509915	0.0450276558402411				NC_051793.1	731031	731132	8	0.91529	0.55146	2.0403e-08	7.144e-07	5.21331949307958e-06	0.000243108344700461
NC_051774.1	59117951	59118193	14	0.87626	0.72726	2.4156e-05	0.00022598	0.00371457271650212	0.0321221583833116				NC_051775.1	23635130	23635237	24	0.43787	0.60613	2.0739e-08	3.5067e-06	5.29002102072539e-06	0.000734428528611898
NC_051772.1	186472098	186472296	5	0.24767	0.85013	2.5534e-05	0.00019325	0.00371678222162884	0.02978170192673				NC_051781.1	22402654	22403350	58	0.30114	0.40299	2.0894e-08	2.8716e-07	5.32036890689655e-06	0.000135117641144578
NC_051773.1	100309719	100309771	9	0.39315	0.53737	2.5251e-05	0.00058429	0.00371678222162884	0.0471059758762887				NC_051773.1	23091891	23092560	23	0.35374	0.58729	2.1218e-08	1.0213e-05	5.39357177624785e-06	0.00153287373678862
NC_051773.1	112769845	112769964	5	0.39733	0.14633	2.5534e-05	0.00019768	0.00371678222162884	0.02978170192673				NC_051772.1	186260932	186261040	14	0.28169	0.63402	2.1406e-08	5.843e-06	5.43201157044674e-06	0.00105931329390987
NC_051773.1	123637910	123637958	5	0.5048	0.98187	2.5534e-05	8.8544e-05	0.00371678222162884	0.0176258057915194				NC_051772.1	84589673	84590162	11	0.2373	0.60788	2.1699e-08	4.4081e-05	5.46877749317406e-06	0.00366569752759009
NC_051773.1	123810334	123810456	5	0.65567	0.96173	2.5534e-05	0.00042651	0.00371678222162884	0.0398252979748823				NC_051774.1	33254549	33255287	17	0.73639	0.46096	2.1628e-08	3.9572e-05	5.46877749317406e-06	0.00335496504477612
NC_051773.1	16440230	16440568	10	0.3538	0.65033	2.5138e-05	0.00012007	0.00371678222162884	0.0218724				NC_051775.1	3237233	3238177	25	0.25655	0.52916	2.1606e-08	2.0808e-07	5.46877749317406e-06	0.000107402722777778
NC_051773.1	51366413	51366529	7	0.033429	0.23652	2.5135e-05	6.509e-05	0.00371678222162884	0.0162787268219178				NC_051800.1	4452056	4452189	11	0.67585	0.26458	2.1699e-08	1.4372e-05	5.46877749317406e-06	0.00185433048887122
NC_051773.1	675973	676028	5	0.45387	0.7736	2.5534e-05	0.00019661	0.00371678222162884	0.02978170192673				NC_051784.1	14563311	14563971	12	0.69942	0.39058	2.1764e-08	0.00012421	5.4758149846678e-06	0.00685872124626866
NC_051773.1	9047853	9047876	5	0.73527	0.9494	2.5534e-05	0.00042136	0.00371678222162884	0.0398252979748823				NC_051773.1	43998437	43998473	9	0.46956	0.88063	2.1867e-08	1.2659e-06	5.49237306632653e-06	0.000375526659719439
NC_051774.1	117487450	117487503	5	0.46093	0.88093	2.5534e-05	0.00019358	0.00371678222162884	0.02978170192673				NC_051776.1	65426509	65426587	21	0.52976	0.6884	2.219e-08	6.1741e-05	5.56403889643463e-06	0.00479919292052632
NC_051774.1	118622681	118622703	5	0.54953	0.35873	2.5534e-05	8.4613e-05	0.00371678222162884	0.0176258057915194				NC_051787.1	15904942	15905009	18	0.10557	0.23246	2.2517e-08	5.8168e-06	5.63646307288136e-06	0.00105931329390987
NC_051774.1	45414386	45414453	5	0.97773	0.64787	2.5534e-05	8.4266e-05	0.00371678222162884	0.0176258057915194				NC_051772.1	3381608	3382009	19	0.66893	0.30853	2.2619e-08	2.6482e-07	5.65241538240271e-06	0.000129079211155116
NC_051774.1	88289792	88290016	5	0.58653	0.941	2.5534e-05	0.00019474	0.00371678222162884	0.02978170192673				NC_051789.1	84159	84251	20	0.20565	0.37483	2.2733e-08	2.3927e-05	5.67130749493243e-06	0.00257000342036364
NC_051774.1	96828058	96828284	7	0.63914	0.82433	2.5135e-05	6.5398e-05	0.00371678222162884	0.0162787268219178				NC_051772.1	109741402	109741960	15	0.67187	0.38136	2.2935e-08	1.4521e-06	5.7120526391231e-06	0.000406075477485929
NC_051775.1	76183153	76183268	5	0.5154	0.84633	2.5534e-05	2.2754e-06	0.00371678222162884	0.0017108811062069				NC_051772.1	90709273	90709531	12	0.14011	0.40522	2.3223e-08	9.8169e-06	5.76682107058824e-06	0.00148094805321757
NC_051776.1	58657665	58658128	13	0.57546	0.7801	2.5288e-05	0.00012284	0.00371678222162884	0.0221734335099338				NC_051773.1	138346511	138347378	26	0.34303	0.59309	2.3233e-08	0.00012709	5.76682107058824e-06	0.00687506711496746
NC_051778.1	29320804	29320812	5	0.83407	0.42053	2.5534e-05	8.5824e-05	0.00371678222162884	0.0176258057915194				NC_051772.1	206501550	206501648	11	0.71818	0.30582	2.3363e-08	2.6656e-06	5.77966182077052e-06	0.000606981309244992
NC_051782.1	15428473	15428510	5	0.57027	0.31767	2.5534e-05	3.5777e-05	0.00371678222162884	0.010949785983871				NC_051781.1	5111459	5111543	11	0.64073	0.27145	2.3363e-08	4.7129e-06	5.77966182077052e-06	0.000931785124631861
NC_051783.1	981493	981595	5	0.87707	0.51007	2.5534e-05	3.8342e-05	0.00371678222162884	0.0110213809578947				NC_051773.1	100319515	100319585	16	0.16798	0.37983	2.3552e-08	1.0348e-05	5.81667446153846e-06	0.00154841516919959
NC_051784.1	1430338	1430644	5	0.5812	0.84653	2.5534e-05	0.00043299	0.00371678222162884	0.0398252979748823				NC_051787.1	15912190	15912244	15	0.16298	0.35942	2.4025e-08	4.0447e-06	5.92358635225376e-06	0.000809427775474255
NC_051784.1	7344660	7344756	5	0.045467	0.53713	2.5534e-05	5.7999e-06	0.00371678222162884	0.00328083524766839				NC_051772.1	21263017	21263382	9	0.77159	0.399	2.4157e-08	1.2206e-06	5.9363114359401e-06	0.000367959172505092
NC_051787.1	3180524	3180540	5	0.45147	0.6888	2.5534e-05	3.7675e-05	0.00371678222162884	0.0109535				NC_051782.1	20496527	20496636	9	0.33219	0.72541	2.4157e-08	6.4849e-07	5.9363114359401e-06	0.000233611578463415
NC_051791.1	11180465	11180511	5	0.19113	0.0228	2.5534e-05	8.5085e-05	0.00371678222162884	0.0176258057915194				NC_051773.1	100376531	100376744	37	0.23357	0.35549	2.4211e-08	0.00028002	5.93969830398671e-06	0.0113396966767206
NC_051803.1	16503344	16503485	5	0.53773	0.063733	2.5534e-05	0.00043396	0.00371678222162884	0.0398252979748823				NC_051780.1	10483425	10483645	17	0.25173	0.54975	2.4278e-08	1.4942e-06	5.94625794693201e-06	0.00041171064141791
NC_051803.1	4646952	4647036	9	0.64322	0.4673	2.5251e-05	0.00010479	0.00371678222162884	0.0197320112953368				NC_051772.1	53073473	53074171	22	0.64998	0.34455	2.4731e-08	2.5325e-06	6.03718456033058e-06	0.000589940682176656
NC_051803.1	7780995	7781279	10	0.7536	0.4906	2.5138e-05	0.00029608	0.00371678222162884	0.0392798660583942				NC_051789.1	2117	2207	22	0.26405	0.36664	2.4731e-08	3.1624e-05	6.03718456033058e-06	0.00313417087524494
NC_051775.1	18754854	18754885	6	0.59889	0.78011	2.5772e-05	0.0001673	0.00374642	0.0281367715562404				NC_051774.1	51398691	51399288	12	0.69047	0.37097	2.4777e-08	2.6796e-05	6.03843292574257e-06	0.00275974507949791
NC_051772.1	116109716	116109878	8	0.80375	0.51142	2.5946e-05	0.00054488	0.0037566913625498	0.044973018667676				NC_051774.1	118614429	118614531	20	0.39965	0.51057	2.4888e-08	4.7782e-05	6.05549230971993e-06	0.00387102347668678
NC_051784.1	8748195	8748235	8	0.35996	0.65008	2.5946e-05	0.00029927	0.0037566913625498	0.0394563380169287				NC_051774.1	728670	729062	10	0.12957	0.5094	2.4934e-08	1.2523e-05	6.05670645723684e-06	0.00181680682416503
NC_051776.1	50265249	50265660	20	0.78185	0.89967	2.6205e-05	0.00044607	0.00378915958885942	0.0398252979748823				NC_051773.1	149245474	149245877	14	0.57252	0.24198	2.4982e-08	0.00010121	6.05840163875205e-06	0.00586180536862745
NC_051774.1	86344603	86344833	10	0.29923	0.62547	2.6836e-05	0.00034312	0.00385992313456464	0.0398252979748823				NC_051783.1	6206149	6206455	15	0.30651	0.58096	2.5165e-08	1.0838e-05	6.09277653278689e-06	0.00161193694058409
NC_051785.1	20896233	20896318	10	0.53257	0.36917	2.6836e-05	0.00057941	0.00385992313456464	0.0470370474013403				NC_051772.1	52798695	52798879	13	0.63038	0.31872	2.5283e-08	5.9772e-06	6.11132731096563e-06	0.00106320084801444
NC_051784.1	1449791	1450001	16	0.36215	0.60156	2.7723e-05	8.2664e-05	0.00397701026052632	0.0176258057915194				NC_051785.1	7620136	7620254	29	0.2584	0.394	2.55e-08	1.2681e-07	6.14366965742251e-06	7.46442388537549e-05
NC_051789.1	123763	123826	19	0.3243	0.4607	2.7788e-05	0.00027	0.00398109656767411	0.0362524876847291				NC_051787.1	10878139	10878306	33	0.68172	0.78991	2.5499e-08	0.00043845	6.14366965742251e-06	0.0132444877206166
NC_051778.1	35747265	35747434	7	0.42643	0.73557	2.8089e-05	0.00012873	0.00400841795026178	0.0224918541346154				NC_051774.1	4594087	4594324	13	0.5091	0.23751	2.6775e-08	7.7064e-05	6.44034686482085e-06	0.00538439252087556
NC_051778.1	6629783	6629807	7	0.80386	0.46381	2.8089e-05	0.00024526	0.00400841795026178	0.0336646698876404				NC_051775.1	70223785	70224033	11	0.28036	0.7097	2.7069e-08	2.6317e-06	6.49664043598055e-06	0.000602777197674419
NC_051778.1	1690174	1690361	11	0.66909	0.37576	2.8243e-05	7.6609e-05	0.00402512590588235	0.0176258057915194				NC_051787.1	15913039	15913128	10	0.4764	0.2357	2.7141e-08	1.2301e-05	6.49664043598055e-06	0.00180002359841741
NC_051772.1	42810172	42810408	8	0.93792	0.59467	2.8418e-05	0.00030311	0.004034245921875	0.0398252979748823				NC_051793.1	7569864	7570334	10	0.1789	0.50037	2.7141e-08	6.9164e-06	6.49664043598055e-06	0.00114931613025872
NC_051785.1	6128997	6129184	8	0.11863	0.30842	2.8418e-05	9.1346e-05	0.004034245921875	0.0176258057915194				NC_051774.1	4002894	4003481	31	0.55997	0.3879	2.8143e-08	7.6036e-05	6.72558499514563e-06	0.00538439252087556
NC_051789.1	30396	30460	19	0.23512	0.33667	2.9209e-05	0.00013006	0.00412505237564767	0.022651631884984				NC_051772.1	123626590	123626912	31	0.22344	0.42776	2.8585e-08	8.9941e-05	6.82017781098546e-06	0.00538439252087556
NC_051776.1	54577980	54578082	20	0.3883	0.24347	2.9419e-05	4.3633e-06	0.00414933492108667	0.00261380849340659				NC_051773.1	159722441	159722507	7	0.08319	0.53824	2.9088e-08	2.1242e-08	6.85084117675159e-06	1.99822276305732e-05
NC_051773.1	47013535	47013618	6	0.39578	0.77311	2.963e-05	3.7329e-05	0.00417238985032258	0.010949785983871				NC_051774.1	118152631	118152810	11	0.24503	0.70309	2.9131e-08	9.4699e-08	6.85084117675159e-06	6.18849584557522e-05
NC_051772.1	1151115	1151173	5	0.8844	0.4636	3.0655e-05	0.0002006	0.00419818412030075	0.02978170192673				NC_051774.1	70571811	70571977	7	0.66962	0.26771	2.9088e-08	5.04e-08	6.85084117675159e-06	4.04539434782609e-05
NC_051772.1	118128384	118128533	5	0.62767	0.8956	3.0655e-05	0.00042235	0.00419818412030075	0.0398252979748823				NC_051776.1	4007078	4007151	7	0.31133	0.70205	2.9088e-08	6.8149e-07	6.85084117675159e-06	0.000238790714668246
NC_051772.1	12161	12369	11	0.070758	0.18182	2.9882e-05	0.00034245	0.00419818412030075	0.0398252979748823				NC_051779.1	21687655	21687760	8	0.13292	0.60967	2.9113e-08	7.0931e-07	6.85084117675159e-06	0.000242729606481481
NC_051772.1	16698796	16698968	10	0.8116	0.9322	3.0566e-05	0.00033773	0.00419818412030075	0.0398252979748823				NC_051793.1	4106914	4107144	11	0.3137	0.60836	2.9131e-08	1.4957e-05	6.85084117675159e-06	0.00185433048887122
NC_051772.1	186457484	186457547	5	0.411	0.87807	3.0655e-05	0.00020198	0.00419818412030075	0.0298388502439024				NC_051796.1	3638692	3639364	11	0.27964	0.60361	2.9131e-08	8.4959e-06	6.85084117675159e-06	0.00134341646156317
NC_051772.1	9391841	9391901	5	0.4538	0.748	3.0655e-05	0.00044464	0.00419818412030075	0.0398252979748823				NC_051798.1	5573494	5573525	7	0.146	0.61781	2.9088e-08	2.0698e-08	6.85084117675159e-06	1.97217220774194e-05
NC_051773.1	100385320	100385337	5	0.8176	0.9268	3.0655e-05	8.5795e-05	0.00419818412030075	0.0176258057915194				NC_051800.1	4483108	4483143	7	0.091238	0.59314	2.9088e-08	1.2715e-07	6.85084117675159e-06	7.46442388537549e-05
NC_051773.1	13126000	13126245	5	0.91213	0.6076	3.0655e-05	8.8708e-05	0.00419818412030075	0.0176258057915194				NC_051772.1	205426268	205426350	10	0.70163	0.3548	2.9537e-08	3.7217e-06	6.90235758386076e-06	0.000760240873167358
NC_051773.1	157359927	157360219	10	0.5522	0.8483	3.0566e-05	0.00058064	0.00419818412030075	0.0470632946993319				NC_051772.1	205428100	205428412	9	0.74456	0.41985	2.9456e-08	1.1375e-06	6.90235758386076e-06	0.000349264527027027
NC_051776.1	64326005	64326091	5	0.8928	0.5326	3.0655e-05	8.9896e-05	0.00419818412030075	0.0176258057915194				NC_051775.1	45130101	45130368	9	0.73511	0.3427	2.9456e-08	6.4853e-07	6.90235758386076e-06	0.000233611578463415
NC_051778.1	39754497	39754571	5	0.63093	0.85127	3.0655e-05	8.5202e-05	0.00419818412030075	0.0176258057915194				NC_051797.1	470274	470487	10	0.79067	0.39667	2.9537e-08	6.9938e-06	6.90235758386076e-06	0.00115959899685746
NC_051787.1	3534108	3534578	15	0.71087	0.53391	3.0728e-05	0.00010186	0.00419818412030075	0.0193473664808362				NC_051779.1	27470455	27470834	12	0.22881	0.55417	3.0067e-08	1.6878e-06	7.01511084202212e-06	0.000445255961964286
NC_051790.1	4131089	4131199	5	0.57193	0.80087	3.0655e-05	0.00019186	0.00419818412030075	0.02978170192673				NC_051788.1	80399	80900	15	0.51451	0.20862	3.0273e-08	3.2187e-05	7.05203327602524e-06	0.00313417087524494
NC_051791.1	10161366	10161436	5	0.61773	0.83713	3.0655e-05	0.00019736	0.00419818412030075	0.02978170192673				NC_051775.1	23635292	23635376	34	0.43698	0.59188	3.0489e-08	2.6549e-06	7.09116522992126e-06	0.000606483623029366
NC_051791.1	3085937	3086153	5	0.83947	0.431	3.0655e-05	0.00019767	0.00419818412030075	0.02978170192673				NC_051774.1	19142140	19142756	17	0.34204	0.59539	3.0557e-08	8.9284e-07	7.09580624685535e-06	0.000285416984329004
NC_051794.1	5011288	5011348	5	0.92293	0.44867	3.0655e-05	1.4789e-05	0.00419818412030075	0.00609646819354839				NC_051773.1	150249187	150249250	11	0.79606	0.35467	3.1344e-08	8.6558e-06	7.25574297178683e-06	0.00136286401513859
NC_051803.1	13740489	13740629	5	0.42007	0.13847	3.0655e-05	8.6385e-05	0.00419818412030075	0.0176258057915194				NC_051784.1	4637786	4638088	11	0.2943	0.62064	3.1344e-08	4.8595e-06	7.25574297178683e-06	0.000949331607804233
NC_051773.1	124042499	124042767	7	0.61229	0.89362	3.1372e-05	0.00024705	0.00424362738461538	0.0336646698876404				NC_051774.1	70756949	70757540	13	0.15628	0.45977	3.178e-08	1.7561e-06	7.34515871674491e-06	0.000459038323716814
NC_051789.1	22094	22207	7	0.30257	0.05781	3.1372e-05	0.00046149	0.00424362738461538	0.0398252979748823				NC_051775.1	49524160	49524220	10	0.8266	0.46077	3.2137e-08	5.3034e-08	7.39296167133956e-06	4.18852322245989e-05
NC_051803.1	11164941	11164977	7	0.27376	0.47524	3.1372e-05	0.00045427	0.00424362738461538	0.0398252979748823				NC_051776.1	8011594	8011846	12	0.17239	0.509	3.2063e-08	1.602e-07	7.39296167133956e-06	8.66658527472527e-05
NC_051783.1	57019	57084	13	0.068769	0.18454	3.1514e-05	0.00019297	0.00425755311524164	0.02978170192673				NC_051794.1	864564	864902	10	0.068067	0.38567	3.2137e-08	4.8654e-07	7.39296167133956e-06	0.000194207043405405
NC_051804.1	79763416	79763727	15	0.73149	0.52629	3.2978e-05	0.00052671	0.00443884	0.0439702024961715				NC_051774.1	47060851	47060958	9	0.77374	0.44356	3.2512e-08	4.9617e-06	7.46759683981337e-06	0.000961664712992126
NC_051804.1	68672423	68672806	8	0.1255	0.62975	3.4048e-05	4.698e-05	0.00456087635380835	0.0128051				NC_051773.1	112534900	112535091	8	0.80342	0.35204	3.2749e-08	2.7923e-06	7.49870862170543e-06	0.000629606098778626
NC_051775.1	18227686	18227772	9	0.4843	0.69367	3.4228e-05	0.00057747	0.00456203169682152	0.0470195998655713				NC_051780.1	5062572	5062920	8	0.29329	0.69671	3.2749e-08	3.3317e-07	7.49870862170543e-06	0.000144007539504373
NC_051775.1	31825086	31825281	9	0.71215	0.92893	3.4228e-05	0.00019821	0.00456203169682152	0.02978170192673				NC_051772.1	204362967	204363360	17	0.22139	0.51492	3.2981e-08	1.4959e-05	7.52848672179289e-06	0.00185433048887122
NC_051776.1	50227694	50228002	9	0.59019	0.81781	3.4228e-05	0.00057836	0.00456203169682152	0.0470218324832215				NC_051803.1	5756791	5756848	16	0.5306	0.7809	3.2942e-08	0.00030738	7.52848672179289e-06	0.0120371999180761
NC_051780.1	21838652	21838711	9	0.678	0.8673	3.4228e-05	0.00055507	0.00456203169682152	0.0454105967441861				NC_051774.1	118651241	118651327	19	0.38095	0.52744	3.339e-08	5.995e-05	7.61008597222222e-06	0.0047120572378925
NC_051782.1	22550013	22550502	22	0.31855	0.48883	3.4498e-05	0.00029337	0.00459240408791209	0.0391014151833741				NC_051773.1	31210360	31210595	7	0.38	0.0047619	3.3576e-08	2.0934e-08	7.62893209846154e-06	1.98187277307692e-05
NC_051772.1	70214391	70214518	7	0.875	0.70086	3.5016e-05	0.00046532	0.0046218576464891	0.0398252979748823				NC_051782.1	9976082	9976216	7	0.12438	0.64695	3.3576e-08	1.2294e-07	7.62893209846154e-06	7.46442388537549e-05
NC_051772.1	81764457	81764836	7	0.24738	0.67938	3.5016e-05	6.2669e-05	0.0046218576464891	0.0162787268219178				NC_051772.1	53205391	53205646	13	0.66846	0.26467	3.3642e-08	2.9255e-05	7.63218638709677e-06	0.00296137196367375
NC_051773.1	21807474	21807553	7	0.698	0.92486	3.5016e-05	0.00024645	0.0046218576464891	0.0336646698876404				NC_051773.1	14248936	14249751	25	0.49355	0.69756	3.4693e-08	3.0856e-05	7.85854981134969e-06	0.00310006243809524
NC_051774.1	6373648	6373711	7	0.64876	0.82724	3.5016e-05	6.4315e-05	0.0046218576464891	0.0162787268219178				NC_051779.1	20582906	20582970	9	0.40493	0.76585	3.5875e-08	8.961e-06	8.11384820061256e-06	0.00140343704029692
NC_051782.1	20948264	20948360	7	0.61571	0.3009	3.5016e-05	0.00024632	0.0046218576464891	0.0336646698876404				NC_051800.1	1768302	1768769	11	0.28506	0.62821	3.6271e-08	1.3927e-06	8.19086807186544e-06	0.000397078127992278
NC_051787.1	15902448	15902534	7	0.2459	0.46633	3.5016e-05	0.00046479	0.0046218576464891	0.0398252979748823				NC_051783.1	17068057	17068360	12	0.18817	0.49958	3.6446e-08	1.6602e-05	8.21782182290076e-06	0.00191109335775526
NC_051789.1	6072317	6072556	12	0.44175	0.68547	3.5765e-05	0.00050992	0.00468667655048077	0.0429835426275116				NC_051773.1	4472517	4472608	8	0.36604	0.82525	3.6823e-08	1.3376e-06	8.26564606990882e-06	0.000385085392592593
NC_051772.1	152791939	152792348	5	0.062067	0.45007	3.6742e-05	0.00047654	0.00471829598586572	0.040526716099844				NC_051776.1	3181263	3181665	18	0.6757	0.40244	3.6826e-08	4.0852e-05	8.26564606990882e-06	0.00343841871851852
NC_051772.1	79216527	79216862	5	0.89767	0.39373	3.6742e-05	1.5166e-05	0.00471829598586572	0.00609646819354839				NC_051784.1	19535248	19535449	8	0.74554	0.30842	3.6823e-08	1.4219e-06	8.26564606990882e-06	0.00040306907696737
NC_051773.1	129595822	129596058	5	0.64147	0.87653	3.6742e-05	0.00019335	0.00471829598586572	0.02978170192673				NC_051804.1	79777336	79777440	17	0.61482	0.49678	3.6969e-08	0.00017875	8.28515120030349e-06	0.00898244598502892
NC_051773.1	46158784	46158813	5	0.12873	0.40513	3.6742e-05	1.4989e-05	0.00471829598586572	0.00609646819354839				NC_051772.1	124522498	124523453	22	0.28694	0.53541	3.7479e-08	1.7512e-05	8.38672125909091e-06	0.0019788292027544
NC_051776.1	24147653	24147760	5	0.5484	0.93447	3.6742e-05	0.0002004	0.00471829598586572	0.02978170192673				NC_051773.1	128822127	128822568	10	0.344	0.66467	3.8021e-08	3.5551e-06	8.48430916918429e-06	0.000739505864647887
NC_051776.1	61547600	61547764	5	0.14793	0.7282	3.6742e-05	1.5214e-05	0.00471829598586572	0.00609646819354839				NC_051784.1	8815191	8815356	49	0.14548	0.25306	3.803e-08	5.8255e-05	8.48430916918429e-06	0.00460579373394004
NC_051778.1	14948551	14948602	5	0.88433	0.38453	3.6742e-05	8.6831e-05	0.00471829598586572	0.0176258057915194				NC_051776.1	55845942	55846125	7	0.79186	0.12252	3.8734e-08	3.0046e-07	8.60238455037594e-06	0.000135117641144578
NC_051778.1	18348370	18348615	5	0.9186	0.54413	3.6742e-05	0.00042229	0.00471829598586572	0.0398252979748823				NC_051780.1	4525794	4525838	7	0.29552	0.74086	3.8734e-08	2.8538e-07	8.60238455037594e-06	0.000135117641144578
NC_051778.1	1901261	1901299	5	0.80633	0.978	3.6742e-05	8.5661e-05	0.00471829598586572	0.0176258057915194				NC_051783.1	1825854	1825904	7	0.53695	0.18567	3.8734e-08	1.2472e-07	8.60238455037594e-06	7.46442388537549e-05
NC_051780.1	7170612	7170665	5	0.58407	0.90527	3.6742e-05	0.00042152	0.00471829598586572	0.0398252979748823				NC_051779.1	9795147	9795596	12	0.20972	0.52514	3.8851e-08	5.4105e-06	8.60249676011994e-06	0.00102708397750643
NC_051784.1	4663017	4663246	5	0.5894	0.89387	3.6742e-05	1.6413e-05	0.00471829598586572	0.00620580519031142				NC_051790.1	8506587	8506791	12	0.30603	0.67161	3.8851e-08	9.9572e-06	8.60249676011994e-06	0.00150058052122449
NC_051787.1	15912447	15912487	5	0.15853	0.46407	3.6742e-05	9.1409e-05	0.00471829598586572	0.0176258057915194				NC_051774.1	12379119	12379749	18	0.70837	0.41972	3.9484e-08	1.5172e-06	8.70351115820896e-06	0.000414399558747698
NC_051773.1	68698360	68698538	7	0.64643	0.8219	3.9061e-05	0.00045292	0.00495770033294528	0.0398252979748823				NC_051800.1	2307365	2307992	18	0.75104	0.49191	3.9484e-08	5.3796e-06	8.70351115820896e-06	0.00102289363384813
NC_051774.1	63998074	63998387	7	0.52776	0.73229	3.9061e-05	6.4967e-05	0.00495770033294528	0.0162787268219178				NC_051803.1	11156752	11156884	18	0.21648	0.32002	3.9484e-08	7.0263e-05	8.70351115820896e-06	0.00513462256655121
NC_051776.1	18913958	18914181	7	0.42867	0.84586	3.9061e-05	0.0004559	0.00495770033294528	0.0398252979748823				NC_051776.1	53997068	53997168	9	0.2603	0.67211	3.9574e-08	1.8537e-05	8.71034945752608e-06	0.00207088577382753
NC_051776.1	53431718	53431934	6	0.1295	0.61311	3.9052e-05	0.00033971	0.00495770033294528	0.0398252979748823				NC_051778.1	35900530	35901066	15	0.61271	0.26202	3.9869e-08	4.1545e-05	8.76222134077381e-06	0.00348028332671583
NC_051782.1	20539944	20540044	7	0.59757	0.85729	3.9061e-05	0.00012691	0.00495770033294528	0.0224457058747994				NC_051772.1	54081184	54081545	20	0.13925	0.28878	4.0176e-08	3.1455e-05	8.8165724576523e-06	0.00313417087524494
NC_051777.1	35878047	35878222	9	0.75452	0.90493	3.9782e-05	1.8189e-05	0.0050316384361949	0.00665461044966443				NC_051773.1	144990878	144991384	22	0.73452	0.46995	4.0494e-08	1.8697e-05	8.87317264985163e-06	0.00208403111924528
NC_051780.1	15000032	15000239	8	0.74813	0.53729	4.0728e-05	0.00054021	0.00513342303815029	0.0448567672962681				NC_051774.1	118657296	118657381	18	0.38622	0.48869	4.0881e-08	2.0844e-05	8.94304959467456e-06	0.00230421370958084
NC_051789.1	19722	19791	8	0.16817	0.27396	4.0728e-05	0.00054805	0.00513342303815029	0.0450276558402411				NC_051778.1	39826106	39826238	26	0.26721	0.41658	4.0934e-08	2.5216e-05	8.94304959467456e-06	0.00263935210772502
NC_051775.1	23635794	23635838	13	0.67754	0.80156	4.0909e-05	0.0001913	0.00513841547695853	0.02978170192673				NC_051773.1	129100025	129100299	10	0.24913	0.6189	4.1342e-08	2.1375e-05	9.00554371386431e-06	0.00235234901266766
NC_051803.1	2713531	2713727	12	0.73656	0.55419	4.1409e-05	0.00050339	0.00518755972215844	0.0425446497209302				NC_051790.1	4225222	4225600	10	0.0792	0.44563	4.1342e-08	3.4382e-06	9.00554371386431e-06	0.000727221475142046
NC_051785.1	11091771	11092140	10	0.8282	0.5875	4.2165e-05	0.00035543	0.00527188221330275	0.0398252979748823				NC_051774.1	71698068	71698404	14	0.74067	0.4155	4.1597e-08	8.0663e-08	9.04774570397644e-06	5.488861685e-05
NC_051789.1	36480	36587	22	0.23344	0.33921	4.2863e-05	7.348e-05	0.00534152639314286	0.0176258057915194				NC_051773.1	121278221	121278761	15	0.32696	0.58836	4.1732e-08	4.3347e-05	9.06376080588235e-06	0.00361892316732617
NC_051773.1	103346987	103347041	5	0.75167	0.92327	4.3965e-05	0.00045315	0.00534969652901786	0.0398252979748823				NC_051774.1	49205119	49205498	19	0.62688	0.38218	4.1819e-08	6.0263e-05	9.0693190763583e-06	0.00473162265124934
NC_051773.1	123785258	123785589	5	0.67333	0.071933	4.3965e-05	0.00042459	0.00534969652901786	0.0398252979748823				NC_051773.1	26414103	26414221	13	0.48485	0.15515	4.2205e-08	3.4604e-06	9.13961032991202e-06	0.000727221475142046
NC_051773.1	145292741	145292837	5	0.5244	0.84533	4.3965e-05	0.0004288	0.00534969652901786	0.0398252979748823				NC_051783.1	13083782	13083889	9	0.58159	0.8703	4.3642e-08	5.7578e-07	9.43695949926794e-06	0.000214738314191919
NC_051773.1	90784287	90784378	5	0.29253	0.816	4.3965e-05	1.589e-05	0.00534969652901786	0.00612163653710247				NC_051773.1	115284848	115285403	14	0.19493	0.53207	4.3754e-08	3.4458e-06	9.44734576900585e-06	0.000727221475142046
NC_051774.1	48434139	48434293	5	0.9422	0.41307	4.3965e-05	9.0747e-05	0.00534969652901786	0.0176258057915194				NC_051773.1	159518458	159518692	12	0.19689	0.49569	4.413e-08	5.7104e-06	9.51462127007299e-06	0.00105931329390987
NC_051775.1	35975101	35975165	5	0.65413	0.97187	4.3965e-05	9.4758e-05	0.00534969652901786	0.0181885311760563				NC_051772.1	4119353	4119482	7	0.21519	0.72429	4.4656e-08	5.2088e-08	9.59999997671034e-06	4.15828358486487e-05
NC_051777.1	24101367	24101393	5	0.85007	0.513	4.3965e-05	8.5084e-05	0.00534969652901786	0.0176258057915194				NC_051777.1	5813976	5814136	7	0.062238	0.49067	4.4656e-08	1.2629e-07	9.59999997671034e-06	7.46442388537549e-05
NC_051780.1	8689966	8690276	7	0.13514	0.50524	4.3547e-05	1.4772e-06	0.00534969652901786	0.00123887082461538				NC_051775.1	15183040	15183116	10	0.79883	0.49937	4.4943e-08	2.2277e-05	9.64765512645349e-06	0.0024334821397929
NC_051783.1	13254523	13254788	5	0.74953	0.946	4.3965e-05	0.00020011	0.00534969652901786	0.02978170192673				NC_051773.1	100041784	100041864	11	0.17403	0.36361	4.5096e-08	7.9877e-06	9.6664486850508e-06	0.00126712720225564
NC_051787.1	15901452	15901516	14	0.38326	0.52574	4.3445e-05	0.00041443	0.00534969652901786	0.0398252979748823				NC_051792.1	15428790	15429115	15	0.36493	0.66991	4.5714e-08	1.3665e-05	9.7705570853835e-06	0.00185433048887122
NC_051791.1	3956377	3956450	5	0.11727	0.4344	4.3965e-05	0.00043015	0.00534969652901786	0.0398252979748823				NC_051804.1	99512	100149	15	0.45944	0.73553	4.5714e-08	6.5776e-05	9.7705570853835e-06	0.00486449257085628
NC_051791.1	9784381	9784750	7	0.89843	0.46667	4.3547e-05	0.00012641	0.00534969652901786	0.0224457058747994				NC_051782.1	15597219	15597430	13	0.26159	0.62595	4.7244e-08	0.00012355	1.00829756011561e-05	0.00684176076115485
NC_051803.1	1874052	1874124	5	0.6038	0.80713	4.3965e-05	0.00044157	0.00534969652901786	0.0398252979748823				NC_051779.1	11804321	11805105	19	0.60905	0.31484	4.7526e-08	1.3094e-06	1.01139299913545e-05	0.000384135627539063
NC_051773.1	7579698	7579760	6	0.62661	0.84672	4.4769e-05	0.00033971	0.00542332	0.0398252979748823				NC_051789.1	81840	82029	19	0.21512	0.41139	4.7526e-08	1.1948e-05	1.01139299913545e-05	0.00176282534665335
NC_051772.1	126717164	126717188	10	0.80763	0.9338	4.4939e-05	0.00034286	0.00542582437873754	0.0398252979748823				NC_051772.1	65373786	65373875	16	0.421	0.68138	4.786e-08	3.5262e-06	1.0170353294964e-05	0.000735566316101695
NC_051789.1	120689	120739	10	0.4019	0.26273	4.4939e-05	0.00021005	0.00542582437873754	0.0303700864285714				NC_051775.1	57986087	57986162	9	0.26267	0.62637	4.8114e-08	6.3814e-07	1.02096387155172e-05	0.000233392488019802
NC_051789.1	82044	82169	20	0.08825	0.1964	4.5387e-05	0.00018943	0.00546176938410596	0.02978170192673				NC_051772.1	126649642	126649796	10	0.17773	0.55637	4.8848e-08	1.2755e-05	1.03209045379113e-05	0.00183068337706511
NC_051776.1	54569322	54569483	11	0.23394	0.095818	4.6658e-05	0.00012733	0.00558390242371021	0.0224457058747994				NC_051778.1	1805923	1806237	10	0.23867	0.5812	4.8848e-08	3.7593e-06	1.03209045379113e-05	0.000763696365474553
NC_051772.1	117449327	117449712	8	0.31596	0.54663	4.8639e-05	0.00054538	0.00576537055965293	0.0449777608774584				NC_051782.1	11139061	11139246	10	0.1406	0.51383	4.8848e-08	5.3282e-07	1.03209045379113e-05	0.000204953971220779
NC_051773.1	119057399	119057666	7	0.11562	0.55557	4.8518e-05	7.1678e-06	0.00576537055965293	0.00366890405070423				NC_051787.1	15889763	15890096	28	0.14498	0.30176	4.9498e-08	8.8534e-06	1.04433001742857e-05	0.00138953219192349
NC_051780.1	11060534	11060655	7	0.79024	0.59324	4.8518e-05	0.00024678	0.00576537055965293	0.0336646698876404				NC_051773.1	100013288	100013396	16	0.21921	0.35933	4.9875e-08	6.1143e-05	1.0507830064194e-05	0.00477280577536998
NC_051803.1	2714499	2714594	16	0.56965	0.72808	5.0743e-05	0.00043483	0.00598087169513514	0.0398252979748823				NC_051779.1	32607362	32607396	13	0.459	0.67918	4.9978e-08	4.339e-05	1.05100786514936e-05	0.00362046650282486
NC_051772.1	15307734	15307895	5	0.45507	0.9596	5.2522e-05	0.00019714	0.0060213076466877	0.02978170192673				NC_051791.1	4204575	4205780	17	0.5862	0.30143	5.0028e-08	3.2526e-06	1.05100786514936e-05	0.00071271994272997
NC_051772.1	197865079	197865169	5	0.4306	0.72833	5.2522e-05	0.00043198	0.0060213076466877	0.0398252979748823				NC_051773.1	85778975	85779248	12	0.064583	0.39122	5.0102e-08	5.6287e-07	1.05106736903409e-05	0.000212065580178571
NC_051772.1	33693448	33693470	5	0.69873	0.93987	5.2522e-05	0.00045342	0.0060213076466877	0.0398252979748823				NC_051773.1	24936320	24936756	14	0.61505	0.31226	5.0896e-08	4.0032e-06	1.06469962379603e-05	0.000803299734782609
NC_051772.1	36534972	36535114	5	0.76387	0.34167	5.2522e-05	0.00044914	0.0060213076466877	0.0398252979748823				NC_051789.1	59248	59359	27	0.19075	0.30014	5.0836e-08	5.3789e-05	1.06469962379603e-05	0.00426640366326531
NC_051773.1	100023050	100023094	5	0.18353	0.437	5.2522e-05	0.00043542	0.0060213076466877	0.0398252979748823				NC_051790.1	2829886	2830469	21	0.34263	0.61273	5.1048e-08	3.4257e-06	1.06636889278642e-05	0.000727221475142046
NC_051773.1	100375002	100375046	5	0.617	0.3284	5.2522e-05	0.00042266	0.0060213076466877	0.0398252979748823				NC_051784.1	7334591	7334746	7	0.76862	0.20443	5.1452e-08	1.2615e-07	1.07329017344633e-05	7.46442388537549e-05
NC_051773.1	123561814	123561948	5	0.3074	0.8722	5.2522e-05	1.5377e-05	0.0060213076466877	0.00609646819354839				NC_051774.1	80622728	80623088	16	0.82804	0.53246	5.1972e-08	2.4598e-05	1.08260828039492e-05	0.00261356404460432
NC_051773.1	55494332	55494381	5	0.755	0.2382	5.2522e-05	0.00042168	0.0060213076466877	0.0398252979748823				NC_051779.1	23104621	23104735	8	0.29471	0.70304	5.2218e-08	6.1941e-06	1.0846728835443e-05	0.00108004773896104
NC_051774.1	17964635	17964713	5	0.4632	0.23347	5.2522e-05	0.00042195	0.0060213076466877	0.0398252979748823				NC_051784.1	7132261	7132315	8	0.15917	0.59404	5.2218e-08	6.7593e-07	1.0846728835443e-05	0.000237684347071429
NC_051774.1	76573960	76574007	5	0.15333	0.58567	5.2522e-05	1.4691e-05	0.0060213076466877	0.00609646819354839				NC_051792.1	2634423	2634613	38	0.56005	0.68107	5.2764e-08	0.00010822	1.09447505561798e-05	0.00620695284660194
NC_051774.1	8673026	8673057	5	0.7762	0.9362	5.2522e-05	0.00019385	0.0060213076466877	0.02978170192673				NC_051774.1	2400856	2401062	10	0.19617	0.49817	5.3081e-08	3.4622e-06	1.09643074251748e-05	0.000727221475142046
NC_051775.1	42981010	42981040	5	0.74687	0.92667	5.2522e-05	9.0445e-05	0.0060213076466877	0.0176258057915194				NC_051777.1	15984616	15985007	10	0.62807	0.26837	5.3081e-08	7.0356e-06	1.09643074251748e-05	0.00116204540301339
NC_051776.1	9991820	9991843	6	0.70178	0.89622	5.1274e-05	0.00033971	0.0060213076466877	0.0398252979748823				NC_051795.1	5593350	5593570	10	0.16457	0.53817	5.3081e-08	3.4184e-06	1.09643074251748e-05	0.000727221475142046
NC_051782.1	18463035	18463112	5	0.8734	0.47347	5.2522e-05	1.602e-05	0.0060213076466877	0.00612840884210526				NC_051778.1	36015250	36015440	12	0.27236	0.5785	5.3375e-08	3.264e-06	1.10096373952514e-05	0.000713101917159763
NC_051782.1	5533038	5533087	5	0.68407	0.91507	5.2522e-05	3.5932e-05	0.0060213076466877	0.010949785983871				NC_051798.1	6228284	6229050	24	0.65343	0.41299	5.3908e-08	7.4486e-06	1.11040705885635e-05	0.00118983542101293
NC_051784.1	4556517	4556564	5	0.60187	0.95807	5.2522e-05	0.00019438	0.0060213076466877	0.02978170192673				NC_051778.1	22771660	22772195	24	0.27321	0.453	5.513e-08	3.6829e-05	1.13399645821727e-05	0.00323293981542056
NC_051785.1	4457413	4457652	5	0.54467	0.93887	5.2522e-05	0.00019541	0.0060213076466877	0.02978170192673				NC_051774.1	118647884	118647950	18	0.33417	0.48596	5.5819e-08	0.00014951	1.14497948486111e-05	0.00791433060573477
NC_051789.1	111949	111978	5	0.074933	0.35413	5.2522e-05	8.5186e-05	0.0060213076466877	0.0176258057915194				NC_051803.1	719820	719875	18	0.38187	0.565	5.5819e-08	9.9517e-05	1.14497948486111e-05	0.00577734520951258
NC_051789.1	227858	227893	5	0.602	0.842	5.2522e-05	0.00045181	0.0060213076466877	0.0398252979748823				NC_051775.1	31540734	31541171	29	0.74928	0.54697	5.5924e-08	1.9454e-05	1.14528523836565e-05	0.00216514077317257
NC_051793.1	5133289	5133352	5	0.64633	0.3412	5.2522e-05	0.00019996	0.0060213076466877	0.02978170192673				NC_051795.1	3883406	3883989	11	0.22248	0.60464	5.5989e-08	4.5967e-05	1.14528523836565e-05	0.00376766680199667
NC_051795.1	2719890	2720089	5	0.44487	0.87967	5.2522e-05	3.6364e-05	0.0060213076466877	0.010949785983871				NC_051772.1	10070089	10070210	14	0.11036	0.32357	5.6272e-08	2.8941e-05	1.1494820757953e-05	0.00293381106863418
NC_051802.1	73374	73381	5	0.55387	0.66507	5.2522e-05	0.00019179	0.0060213076466877	0.02978170192673				NC_051780.1	11483942	11484666	17	0.18806	0.43033	5.8137e-08	3.5875e-05	1.18593859019337e-05	0.00323293981542056
NC_051778.1	35924656	35924796	8	0.9235	0.74487	5.3121e-05	0.00030583	0.00605812776778243	0.0398252979748823				NC_051778.1	35284751	35284772	8	0.91929	0.43	5.8617e-08	3.1274e-06	1.19243610371901e-05	0.000698763356429652
NC_051783.1	7631482	7632003	8	0.57475	0.80563	5.3121e-05	0.00053462	0.00605812776778243	0.0445622936697248				NC_051785.1	4726260	4726417	8	0.27229	0.60288	5.8617e-08	1.3646e-07	1.19243610371901e-05	7.75140036153846e-05
NC_051773.1	17367867	17368074	7	0.52876	0.77805	5.4025e-05	6.4151e-05	0.00611643785046729	0.0162787268219178				NC_051773.1	164303474	164303569	7	0.17857	0.54733	5.9246e-08	1.2036e-07	1.20192067225275e-05	7.43759332217573e-05
NC_051780.1	10771985	10772131	8	0.93483	0.70321	5.7993e-05	0.00016596	0.00648185794268168	0.0281367715562404				NC_051773.1	35256209	35256543	7	0.30843	0.71167	5.9246e-08	1.5443e-06	1.20192067225275e-05	0.000415535844021739
NC_051785.1	12204128	12204209	8	0.73225	0.88829	5.7993e-05	8.843e-05	0.00648185794268168	0.0176258057915194				NC_051778.1	35941384	35941626	12	0.24711	0.55117	6.0553e-08	5.5635e-06	1.22507013931507e-05	0.00105072602493606
NC_051804.1	68638137	68638383	8	0.26867	0.60625	5.7993e-05	9.1127e-05	0.00648185794268168	0.0176258057915194				NC_051786.1	14167054	14167256	12	0.32164	0.59636	6.0553e-08	1.7856e-06	1.22507013931507e-05	0.000465103136507936
NC_051777.1	3582458	3582563	7	0.58924	0.84057	6.012e-05	6.5195e-05	0.00662261367272727	0.0162787268219178				NC_051779.1	27646521	27646604	10	0.2178	0.6187	6.2639e-08	1.9788e-06	1.26553916155951e-05	0.000508255640347826
NC_051780.1	1241404	1241667	7	0.12171	0.47986	6.012e-05	6.3707e-05	0.00662261367272727	0.0162787268219178				NC_051774.1	41465713	41465802	12	0.82608	0.52836	6.4484e-08	4.6657e-05	1.29675356616848e-05	0.00381124207577434
NC_051787.1	15812255	15812379	7	0.59914	0.8101	6.012e-05	0.0004647	0.00662261367272727	0.0398252979748823				NC_051774.1	52227948	52228338	11	0.66821	0.19052	6.4623e-08	8.3377e-06	1.29675356616848e-05	0.00131981412143623
NC_051796.1	6587852	6587883	7	0.64748	0.95933	6.012e-05	6.4321e-05	0.00662261367272727	0.0162787268219178				NC_051776.1	9561078	9561300	11	0.1137	0.45073	6.4623e-08	7.121e-07	1.29675356616848e-05	0.000242885304618938
NC_051772.1	11034	11200	20	0.11193	0.22062	6.2093e-05	0.00021967	0.00666292455219512	0.0312659809660574				NC_051780.1	24006342	24006607	9	0.27748	0.65	6.4361e-08	1.4169e-07	1.29675356616848e-05	7.95667468060837e-05
NC_051772.1	165838755	165838957	5	0.40093	0.1192	6.2641e-05	0.00044851	0.00666292455219512	0.0398252979748823				NC_051793.1	367081	367514	12	0.75419	0.42242	6.4484e-08	5.3815e-06	1.29675356616848e-05	0.00102289363384813
NC_051772.1	31757155	31757529	5	0.87613	0.41653	6.2641e-05	1.5011e-05	0.00666292455219512	0.00609646819354839				NC_051774.1	6128017	6128555	35	0.55858	0.68422	6.5033e-08	7.4147e-05	1.30321014070556e-05	0.00535484510606061
NC_051772.1	59928490	59928593	5	0.817	0.52253	6.2641e-05	1.5149e-05	0.00666292455219512	0.00609646819354839				NC_051775.1	74037614	74037897	14	0.83986	0.53667	6.5382e-08	0.00017763	1.30842848211382e-05	0.00893224278855975
NC_051774.1	49128542	49128746	5	0.50327	0.84653	6.2641e-05	0.00019347	0.00666292455219512	0.02978170192673				NC_051777.1	24703492	24703634	15	0.43716	0.60838	6.5658e-08	2.2948e-05	1.31217379729364e-05	0.00249570483946981
NC_051774.1	72326012	72326063	5	0.75427	0.9238	6.2641e-05	0.00042613	0.00666292455219512	0.0398252979748823				NC_051773.1	33499460	33500128	18	0.64767	0.3675	6.6278e-08	4.5929e-05	1.3227745327027e-05	0.00376766680199667
NC_051774.1	91013085	91013130	5	0.55307	0.86433	6.2641e-05	0.00043372	0.00666292455219512	0.0398252979748823				NC_051773.1	25500549	25500783	21	0.61306	0.31925	6.7077e-08	0.00031027	1.33691431214575e-05	0.0121002022788487
NC_051775.1	52267990	52268209	5	0.9426	0.62373	6.2641e-05	8.62e-05	0.00666292455219512	0.0176258057915194				NC_051793.1	1539889	1540203	23	0.40922	0.6213	6.7625e-08	4.4764e-05	1.34602003032345e-05	0.00370996094051627
NC_051775.1	9867145	9867192	5	0.0037333	0.26747	6.2641e-05	8.4701e-05	0.00666292455219512	0.0176258057915194				NC_051774.1	55025406	55025568	7	0.33438	0.80667	6.8179e-08	7.3076e-06	1.35339896922043e-05	0.00118983542101293
NC_051776.1	63267833	63267985	5	0.2122	0.67013	6.2641e-05	9.0315e-05	0.00666292455219512	0.0176258057915194				NC_051776.1	11211404	11211550	7	0.092524	0.44033	6.8179e-08	1.2613e-07	1.35339896922043e-05	7.46442388537549e-05
NC_051778.1	16772957	16773064	5	0.8448	0.36	6.2641e-05	3.9074e-05	0.00666292455219512	0.0111508262976501				NC_051774.1	109405308	109406044	15	0.26853	0.57858	6.8678e-08	0.0003273	1.35692230427807e-05	0.0126024609932221
NC_051778.1	32080691	32080740	5	0.6442	0.8252	6.2641e-05	8.7927e-05	0.00666292455219512	0.0176258057915194				NC_051776.1	46729176	46729385	14	0.8245	0.56493	6.8724e-08	8.6102e-06	1.35692230427807e-05	0.00135858101260684
NC_051780.1	10361451	10361509	5	0.74187	0.94687	6.2641e-05	8.4442e-05	0.00666292455219512	0.0176258057915194				NC_051777.1	18105492	18106007	14	0.15724	0.41955	6.8724e-08	3.7085e-06	1.35692230427807e-05	0.000758655073684211
NC_051783.1	2516873	2516975	5	0.136	0.3444	6.2641e-05	3.9103e-05	0.00666292455219512	0.0111508262976501				NC_051783.1	9590000	9590509	14	0.7606	0.44452	6.8724e-08	6.735e-05	1.35692230427807e-05	0.00496120187138584
NC_051783.1	91778	91812	5	0.1762	0.42073	6.2641e-05	1.4922e-05	0.00666292455219512	0.00609646819354839				NC_051774.1	38849868	38850426	13	0.21795	0.51505	6.9899e-08	1.0346e-05	1.3782794941255e-05	0.00154841516919959
NC_051785.1	9525367	9525622	10	0.54263	0.75687	6.1604e-05	0.00019431	0.00666292455219512	0.02978170192673				NC_051783.1	1413123	1413802	18	0.25683	0.52746	7.0973e-08	5.7728e-06	1.39759085293333e-05	0.00105931329390987
NC_051786.1	12463856	12464028	5	0.59373	0.95467	6.2641e-05	0.00020828	0.00666292455219512	0.0302772				NC_051776.1	54578070	54578211	25	0.2078	0.35064	7.1192e-08	2.0154e-05	1.40003665619174e-05	0.00223630661607814
NC_051786.1	8572392	8572512	5	0.71713	0.87807	6.2641e-05	0.00019256	0.00666292455219512	0.02978170192673				NC_051804.1	68675741	68677143	56	0.2567	0.49243	7.165e-08	3.7088e-06	1.40716979388298e-05	0.000758655073684211
NC_051787.1	15288635	15288825	5	0.62187	0.8562	6.2641e-05	8.6663e-05	0.00666292455219512	0.0176258057915194				NC_051773.1	98667677	98668281	15	0.30429	0.53107	7.1833e-08	5.967e-06	1.40731555331565e-05	0.00106320084801444
NC_051789.1	6707577	6707649	5	0.6384	0.92633	6.2641e-05	0.00042151	0.00666292455219512	0.0398252979748823				NC_051787.1	15911949	15912130	28	0.22526	0.3862	7.1848e-08	4.3811e-05	1.40731555331565e-05	0.00364940935081782
NC_051794.1	426312	426446	5	0.85347	0.61227	6.2641e-05	0.0004288	0.00666292455219512	0.0398252979748823				NC_051776.1	66781961	66782105	23	0.33871	0.55832	7.2608e-08	6.2237e-05	1.42031826649007e-05	0.00480900719769874
NC_051803.1	7197988	7198081	5	0.693	0.58673	6.2641e-05	0.00019422	0.00666292455219512	0.02978170192673				NC_051773.1	99908365	99908470	12	0.49414	0.262	7.3102e-08	1.649e-05	1.42057385236842e-05	0.0019026496953125
NC_051804.1	68645822	68646189	13	0.8519	0.71185	6.2717e-05	0.00046059	0.00666450647368421	0.0398252979748823				NC_051777.1	9460125	9460197	12	0.27825	0.61647	7.3102e-08	5.7182e-06	1.42057385236842e-05	0.00105931329390987
NC_051779.1	13232463	13232651	8	0.40408	0.65642	6.3286e-05	0.00054685	0.00669885382135922	0.0450276558402411				NC_051778.1	576378	576491	12	0.59928	0.2915	7.3102e-08	5.301e-06	1.42057385236842e-05	0.00101280645407503
NC_051787.1	16071894	16072019	8	0.4955	0.67775	6.3286e-05	0.00029817	0.00669885382135922	0.0394517990533981				NC_051790.1	3037107	3037324	12	0.22086	0.51789	7.3102e-08	1.7812e-06	1.42057385236842e-05	0.000464776761130742
NC_051804.1	29643978	29644222	11	0.41488	0.66406	6.4743e-05	0.00012581	0.00683979681976744	0.0224457058747994				NC_051797.1	422459	422707	33	0.51577	0.6869	7.2931e-08	0.00026183	1.42057385236842e-05	0.0106644817622725
NC_051803.1	20122	20230	10	0.6886	0.822	6.5575e-05	0.00034653	0.00690761347826087	0.0398252979748823				NC_051772.1	75349504	75350015	10	0.7082	0.32343	7.3855e-08	3.6556e-06	1.4321956648294e-05	0.000752987319944212
NC_051772.1	82342142	82342193	7	0.84662	0.51571	6.6862e-05	0.00024699	0.00700259021325648	0.0336646698876404				NC_051785.1	7617582	7617642	13	0.24846	0.36264	7.3894e-08	1.7783e-05	1.4321956648294e-05	0.00200484999007634
NC_051776.1	62046863	62047120	7	0.59214	0.81581	6.6862e-05	0.00045851	0.00700259021325648	0.0398252979748823				NC_051791.1	637796	638223	19	0.69925	0.44261	7.4079e-08	0.00012142	1.43389953224115e-05	0.00679000317304052
NC_051789.1	1392207	1392472	7	0.831	0.38148	6.6862e-05	0.00012184	0.00700259021325648	0.022051096119403				NC_051797.1	2377145	2377305	11	0.21394	0.55976	7.4542e-08	4.4054e-06	1.44097296308901e-05	0.000875678493405114
NC_051772.1	135176580	135176650	6	0.66389	0.40356	6.7065e-05	0.00033971	0.00700366732758621	0.0398252979748823				NC_051773.1	34478019	34478123	15	0.41304	0.18864	7.5128e-08	0.00015857	1.45040250875817e-05	0.00835797456459672
NC_051787.1	2733597	2734045	8	0.75462	0.91833	6.9033e-05	0.00051847	0.00714757061538462	0.0435155582909931				NC_051789.1	191356	191435	14	0.24698	0.41331	7.5913e-08	1.5372e-05	1.46364426331593e-05	0.00185433048887122
NC_051788.1	1381908	1381932	8	0.61804	0.8055	6.9033e-05	0.0005478	0.00714757061538462	0.0450276558402411				NC_051772.1	88528866	88529557	13	0.56795	0.23046	7.8109e-08	2.7793e-05	1.48846972879177e-05	0.00284654672468793
NC_051792.1	895448	895933	8	0.75167	0.88833	6.9033e-05	9.1117e-05	0.00714757061538462	0.0176258057915194				NC_051774.1	118607922	118607969	7	0.132	0.35714	7.841e-08	2.9479e-07	1.48846972879177e-05	0.000135117641144578
NC_051777.1	35983635	35983804	13	0.42454	0.60221	7.1161e-05	0.00025392	0.00734001815137181	0.0344945772851806				NC_051774.1	22739703	22740205	9	0.10433	0.42563	7.8023e-08	2.5833e-06	1.48846972879177e-05	0.000597065717840375
NC_051772.1	43266324	43266440	5	0.75507	0.34273	7.4588e-05	0.00019492	0.00743330099451554	0.02978170192673				NC_051777.1	31405486	31405617	9	0.24341	0.60422	7.8023e-08	3.1168e-07	1.48846972879177e-05	0.00013724088235119
NC_051772.1	92419301	92419448	5	0.6264	0.8432	7.4588e-05	8.917e-05	0.00743330099451554	0.0176258057915194				NC_051779.1	30322468	30322644	9	0.64556	0.26311	7.8023e-08	1.3214e-06	1.48846972879177e-05	0.000384135627539063
NC_051772.1	92811196	92811251	5	0.93713	0.74473	7.4588e-05	9.1503e-05	0.00743330099451554	0.0176258057915194				NC_051780.1	4528280	4528436	9	0.63115	0.30196	7.8023e-08	2.5527e-06	1.48846972879177e-05	0.000592776274056604
NC_051773.1	100271788	100271827	5	0.23673	0.4134	7.4588e-05	8.4781e-05	0.00743330099451554	0.0176258057915194				NC_051781.1	21935648	21935708	7	0.84019	0.45157	7.841e-08	1.5451e-06	1.48846972879177e-05	0.000415535844021739
NC_051773.1	3676273	3676369	5	0.93747	0.7868	7.4588e-05	0.00042192	0.00743330099451554	0.0398252979748823				NC_051781.1	9330005	9330144	7	0.1691	0.58876	7.841e-08	2.9022e-07	1.48846972879177e-05	0.000135117641144578
NC_051773.1	65269730	65270073	5	0.92367	0.41733	7.4588e-05	0.00045658	0.00743330099451554	0.0398252979748823				NC_051784.1	13995604	13995835	7	0.29043	0.79857	7.841e-08	1.5531e-06	1.48846972879177e-05	0.000415535844021739
NC_051774.1	10560448	10560548	5	0.72027	0.9098	7.4588e-05	0.00042192	0.00743330099451554	0.0398252979748823				NC_051784.1	18672578	18672829	9	0.66467	0.31822	7.8023e-08	7.1082e-08	1.48846972879177e-05	5.04712956634615e-05
NC_051774.1	30083769	30083828	5	0.7768	0.4946	7.4588e-05	0.00042988	0.00743330099451554	0.0398252979748823				NC_051785.1	10616321	10616465	7	0.74614	0.27676	7.841e-08	3.3689e-06	1.48846972879177e-05	0.000727221475142046
NC_051775.1	52267703	52267812	10	0.61457	0.83407	7.4254e-05	7.1992e-05	0.00743330099451554	0.0176258057915194				NC_051795.1	2942155	2942523	13	0.26841	0.55949	7.8109e-08	1.221e-06	1.48846972879177e-05	0.000367959172505092
NC_051775.1	57806925	57807036	5	0.64073	0.3776	7.4588e-05	0.00043943	0.00743330099451554	0.0398252979748823				NC_051780.1	8999227	9000150	18	0.31548	0.56924	7.8625e-08	6.7971e-05	1.49063512516046e-05	0.00499928736005976
NC_051775.1	5982174	5982196	5	0.80053	0.5436	7.4588e-05	0.00042225	0.00743330099451554	0.0398252979748823				NC_051782.1	15525974	15526259	14	0.83555	0.60129	7.9775e-08	1.5974e-05	1.51049871474359e-05	0.00186048570055162
NC_051776.1	13308315	13308375	5	0.74393	0.9556	7.4588e-05	0.00042408	0.00743330099451554	0.0398252979748823				NC_051773.1	42408385	42408603	10	0.73977	0.28263	8.017e-08	6.4529e-06	1.51603420358515e-05	0.00109342364116972
NC_051776.1	50223724	50223798	5	0.94207	0.72067	7.4588e-05	0.00042501	0.00743330099451554	0.0398252979748823				NC_051777.1	32967816	32968636	22	0.76662	0.53197	8.059e-08	1.7922e-05	1.52202768670077e-05	0.00201283821901141
NC_051776.1	66675905	66675952	5	0.14567	0.37213	7.4588e-05	1.6558e-05	0.00743330099451554	0.00622500864827586				NC_051776.1	66673468	66673584	20	0.61373	0.7922	8.135e-08	3.5836e-05	1.53156315082803e-05	0.00323293981542056
NC_051779.1	9821484	9821904	10	0.68663	0.87117	7.4254e-05	0.00057124	0.00743330099451554	0.0465819089304413				NC_051787.1	16023400	16023491	19	0.35932	0.46105	8.1406e-08	0.000538	1.53156315082803e-05	0.0149776968897267
NC_051780.1	16142133	16142196	5	0.89447	0.69893	7.4588e-05	8.6259e-05	0.00743330099451554	0.0176258057915194				NC_051789.1	4480	4633	18	0.16143	0.26961	8.1348e-08	2.0958e-05	1.53156315082803e-05	0.00231162513965646
NC_051784.1	5119457	5119663	5	0.61053	0.91153	7.4588e-05	3.6084e-05	0.00743330099451554	0.010949785983871				NC_051790.1	2573331	2573734	12	0.71153	0.35244	8.2831e-08	9.7748e-06	1.55441265044473e-05	0.00148094805321757
NC_051784.1	6648031	6648110	5	0.4742	0.1866	7.4588e-05	8.5247e-05	0.00743330099451554	0.0176258057915194				NC_051793.1	1637247	1637442	12	0.29725	0.09325	8.2831e-08	9.6533e-07	1.55441265044473e-05	0.000303337494404255
NC_051785.1	9518399	9518410	5	0.27453	0.55653	7.4588e-05	0.00019923	0.00743330099451554	0.02978170192673				NC_051775.1	67919829	67920041	14	0.29455	0.5785	8.3827e-08	4.5088e-05	1.57110733540609e-05	0.00372541168418111
NC_051789.1	8067097	8067220	5	0.5784	0.8902	7.4588e-05	0.00019434	0.00743330099451554	0.02978170192673				NC_051772.1	59920817	59920914	9	0.48396	0.14204	8.5868e-08	9.7825e-06	1.59833351146096e-05	0.00148094805321757
NC_051796.1	7652393	7652422	7	0.4981	0.70476	7.4315e-05	0.0004428	0.00743330099451554	0.0398252979748823				NC_051773.1	130524440	130524745	11	0.17982	0.51782	8.5929e-08	2.5952e-05	1.59833351146096e-05	0.00268529215406162
NC_051804.1	32618569	32618756	5	0.62887	0.82953	7.4588e-05	0.00042772	0.00743330099451554	0.0398252979748823				NC_051773.1	52817676	52817911	9	0.2083	0.61615	8.5868e-08	1.3092e-06	1.59833351146096e-05	0.000384135627539063
NC_051775.1	3607385	3607556	8	0.48512	0.11038	7.5273e-05	0.00048793	0.00748787782664233	0.041334153986014				NC_051774.1	48606687	48606866	9	0.18996	0.66863	8.5868e-08	2.6188e-06	1.59833351146096e-05	0.000602470057542768
NC_051775.1	45392974	45393679	16	0.82208	0.63342	7.5922e-05	0.00029529	0.007545553301732	0.0392613262682927				NC_051787.1	15890232	15890303	11	0.27621	0.48761	8.5929e-08	3.9919e-07	1.59833351146096e-05	0.000166073160309859
NC_051773.1	81880287	81880695	6	0.94983	0.43489	7.6591e-05	0.0001673	0.00759128215090909	0.0281367715562404				NC_051800.1	3942081	3942350	15	0.32076	0.629	8.5914e-08	1.7291e-05	1.59833351146096e-05	0.00196309444811683
NC_051773.1	113923015	113923078	9	0.81637	0.48811	7.7163e-05	0.00019229	0.00761336944615385	0.02978170192673				NC_051772.1	108105452	108105833	10	0.24613	0.6179	8.7006e-08	6.9182e-06	1.61633070867925e-05	0.00114931613025872
NC_051779.1	30366118	30366371	9	0.82574	0.96622	7.7163e-05	0.00034167	0.00761336944615385	0.0398252979748823				NC_051772.1	21279643	21280057	13	0.35359	0.62679	8.7249e-08	2.879e-05	1.61842375131414e-05	0.00292231361512028
NC_051773.1	56325412	56325452	7	0.15862	0.41452	8.255e-05	0.00024314	0.00800009	0.0336646698876404				NC_051773.1	55114099	55114497	17	0.10357	0.31759	8.7557e-08	7.983e-05	1.61842375131414e-05	0.00538439252087556
NC_051774.1	117278130	117278354	7	0.72624	0.8971	8.255e-05	0.00024434	0.00800009	0.0336646698876404				NC_051776.1	53581757	53582762	17	0.16816	0.42594	8.7557e-08	1.4779e-05	1.61842375131414e-05	0.00185433048887122
NC_051774.1	91337484	91337668	7	0.66348	0.826	8.255e-05	6.5353e-05	0.00800009	0.0162787268219178				NC_051792.1	2644867	2645001	17	0.32237	0.48584	8.7557e-08	7.2767e-05	1.61842375131414e-05	0.00527325096319922
NC_051776.1	52636383	52636530	7	0.53505	0.20543	8.255e-05	6.3964e-05	0.00800009	0.0162787268219178				NC_051789.1	61449	61542	23	0.20188	0.30459	8.7698e-08	3.0666e-05	1.61900374025e-05	0.00309028654502046
NC_051772.1	159836535	159836883	12	0.61003	0.78494	8.4756e-05	0.00051977	0.0081702985464191	0.043586097509608				NC_051789.1	118220	118344	21	0.12665	0.27203	8.7936e-08	2.7063e-06	1.62137077453184e-05	0.000613022608435583
NC_051773.1	102458189	102458364	5	0.8576	0.64447	8.8668e-05	0.00042138	0.00824474535532995	0.0398252979748823				NC_051772.1	58442495	58442568	12	0.18625	0.45481	8.8155e-08	3.5352e-05	1.62338201932668e-05	0.00323293981542056
NC_051773.1	123582252	123582322	5	0.6494	0.98233	8.8668e-05	8.7041e-05	0.00824474535532995	0.0176258057915194				NC_051777.1	2999057	2999819	19	0.71304	0.42205	8.9433e-08	0.00011844	1.64456477512438e-05	0.00667135208237986
NC_051773.1	6567336	6567425	5	0.89793	0.67607	8.8668e-05	0.00043034	0.00824474535532995	0.0398252979748823				NC_051789.1	17286	17382	25	0.26052	0.38027	8.9528e-08	2.1434e-05	1.64456477512438e-05	0.00235708564854803
NC_051773.1	70463601	70463652	5	0.36433	0.71333	8.8668e-05	0.00045634	0.00824474535532995	0.0398252979748823				NC_051780.1	10573926	10574016	7	0.18357	0.56967	9.0121e-08	3.0057e-07	1.64930363928129e-05	0.000135117641144578
NC_051774.1	58952179	58952390	12	0.52817	0.27603	8.8815e-05	0.00020669	0.00824474535532995	0.0302477636778523				NC_051780.1	22852956	22852989	7	0.10886	0.8289	9.0121e-08	5.2569e-08	1.64930363928129e-05	4.17411991451613e-05
NC_051775.1	74799548	74799694	5	0.57313	0.31267	8.8668e-05	1.6811e-05	0.00824474535532995	0.0062768359109589				NC_051790.1	3034253	3034450	7	0.19114	0.58552	9.0121e-08	6.8231e-07	1.64930363928129e-05	0.000238790714668246
NC_051776.1	13432667	13432689	5	0.7178	0.96	8.8668e-05	8.9272e-05	0.00824474535532995	0.0176258057915194				NC_051773.1	100330040	100330132	19	0.19418	0.3716	9.2275e-08	6.0697e-05	1.68663396967822e-05	0.00475054543349232
NC_051776.1	49258565	49258640	5	0.484	0.73473	8.8668e-05	0.00042217	0.00824474535532995	0.0398252979748823				NC_051776.1	15603751	15604146	8	0.69554	0.27108	9.2696e-08	6.396e-06	1.68806159605425e-05	0.00109204490635838
NC_051776.1	66676720	66676790	9	0.70948	0.88211	8.9122e-05	0.00018974	0.00824474535532995	0.02978170192673				NC_051784.1	11817419	11817496	8	0.38121	0.73062	9.2696e-08	7.0586e-07	1.68806159605425e-05	0.00024243664544186
NC_051777.1	37294712	37294946	5	0.7762	0.29967	8.8668e-05	8.5516e-05	0.00824474535532995	0.0176258057915194				NC_051789.1	147743	147993	14	0.4591	0.66124	9.2538e-08	1.791e-05	1.68806159605425e-05	0.00201283821901141
NC_051780.1	6139788	6139954	8	0.77208	0.94658	8.9385e-05	0.0005266	0.00824474535532995	0.0439702024961715				NC_051773.1	148914501	148915272	20	0.77407	0.5102	9.4047e-08	4.9341e-05	1.71055509642857e-05	0.00393260817539126
NC_051781.1	3141225	3141246	6	0.567	0.77428	8.7385e-05	0.0001673	0.00824474535532995	0.0281367715562404				NC_051790.1	8011813	8011911	10	0.16627	0.40003	9.4405e-08	1.1483e-05	1.71495449507995e-05	0.00170101583450351
NC_051781.1	376627	376751	5	0.62013	0.9254	8.8668e-05	0.00019564	0.00824474535532995	0.02978170192673				NC_051800.1	1947829	1948161	16	0.58233	0.2779	9.5801e-08	5.1754e-07	1.7381761534398e-05	0.000203697513624339
NC_051781.1	8668631	8669005	6	0.66878	0.85544	8.7385e-05	8.0131e-05	0.00824474535532995	0.0176258057915194				NC_051776.1	66784392	66784481	20	0.30573	0.4399	9.9646e-08	0.00010994	1.80572001153374e-05	0.00628121031334623
NC_051783.1	96980	97002	5	0.12553	0.43047	8.8668e-05	0.00019584	0.00824474535532995	0.02978170192673				NC_051803.1	7641930	7642189	17	0.49971	0.72225	1.0148e-07	2.1536e-05	1.83670094607843e-05	0.0023665404047619
NC_051785.1	2866112	2866232	5	0.32593	0.1312	8.8668e-05	0.00042457	0.00824474535532995	0.0398252979748823				NC_051772.1	76051798	76051955	10	0.33813	0.6417	1.0241e-07	1.2658e-05	1.84900128239609e-05	0.00182741677614858
NC_051785.1	9514017	9514034	5	0.47567	0.6784	8.8668e-05	0.00043587	0.00824474535532995	0.0398252979748823				NC_051772.1	84778245	84778410	10	0.5914	0.26177	1.0241e-07	6.9958e-06	1.84900128239609e-05	0.00115959899685746
NC_051786.1	12376992	12377042	5	0.9342	0.63653	8.8668e-05	0.00044493	0.00824474535532995	0.0398252979748823				NC_051773.1	100012966	100013021	8	0.18937	0.38683	1.0384e-07	1.4255e-06	1.86016533212121e-05	0.00040331545881226
NC_051787.1	8225736	8225838	5	0.92187	0.7098	8.8668e-05	0.00044636	0.00824474535532995	0.0398252979748823				NC_051774.1	72903183	72903390	7	0.21329	0.62229	1.0352e-07	3.3699e-06	1.86016533212121e-05	0.000727221475142046
NC_051789.1	6429310	6429422	9	0.62641	0.39304	8.9122e-05	0.00055847	0.00824474535532995	0.0456429911694153				NC_051776.1	13677071	13677140	9	0.97696	0.82237	1.0391e-07	6.4189e-07	1.86016533212121e-05	0.000233611578463415
NC_051791.1	9550529	9550568	5	0.83553	0.5446	8.8668e-05	0.00019844	0.00824474535532995	0.02978170192673				NC_051776.1	4223145	4223465	8	0.12296	0.50413	1.0384e-07	6.4559e-06	1.86016533212121e-05	0.00109342364116972
NC_051800.1	1696475	1696562	5	0.90027	0.50653	8.8668e-05	9.1742e-05	0.00824474535532995	0.0176407				NC_051785.1	11057900	11058116	8	0.236	0.636	1.0384e-07	6.3932e-06	1.86016533212121e-05	0.00109204490635838
NC_051803.1	3624318	3624341	5	0.255	0.48513	8.8668e-05	0.00043063	0.00824474535532995	0.0398252979748823				NC_051792.1	2634614	2634828	23	0.57099	0.73157	1.0336e-07	2.9536e-05	1.86016533212121e-05	0.00298572368514716
NC_051774.1	118997737	118997774	7	0.68871	0.893	9.1642e-05	0.00045092	0.00839610142184874	0.0398252979748823				NC_051798.1	6038797	6038985	8	0.66358	0.32796	1.0384e-07	3.1719e-06	1.86016533212121e-05	0.000704167926119403
NC_051776.1	52735958	52735981	7	0.94538	0.77419	9.1642e-05	0.00045649	0.00839610142184874	0.0398252979748823				NC_051773.1	64175297	64175340	12	0.78589	0.48681	1.0619e-07	2.8753e-05	1.89462869323671e-05	0.00292188567675378
NC_051777.1	1374444	1374504	7	0.58124	0.84329	9.1642e-05	0.00023903	0.00839610142184874	0.0336264319741936				NC_051778.1	29323566	29323818	12	0.27772	0.58489	1.0619e-07	2.3174e-05	1.89462869323671e-05	0.00251353232011747
NC_051780.1	7835937	7836074	7	0.75176	0.4601	9.1642e-05	0.00024684	0.00839610142184874	0.0336646698876404				NC_051781.1	12080486	12080587	11	0.22109	0.59024	1.0622e-07	4.5638e-05	1.89462869323671e-05	0.00375496815534521
NC_051773.1	100060362	100060500	30	0.55914	0.44951	9.3046e-05	0.00040248	0.00850439355238894	0.0398252979748823				NC_051773.1	38241928	38242579	18	0.74102	0.45806	1.0668e-07	0.00032249	1.90053830156815e-05	0.0124522627724066
NC_051781.1	2908699	2908742	9	0.15804	0.35915	9.5739e-05	0.00058146	0.00869112424146544	0.0470632946993319				NC_051772.1	204199986	204200453	14	0.666	0.35433	1.0727e-07	6.1774e-06	1.90874687108434e-05	0.00107968524094675
NC_051786.1	11380259	11380543	9	0.72619	0.8823	9.5739e-05	0.00055066	0.00869112424146544	0.0452080249698795				NC_051773.1	40663437	40663835	13	0.55272	0.23928	1.0874e-07	4.7943e-05	1.93257543441637e-05	0.00387433167724289
NC_051778.1	31985082	31985122	8	0.55504	0.26667	9.7346e-05	0.00030686	0.00881498753820598	0.0398252979748823				NC_051789.1	72893	73058	21	0.15243	0.30357	1.1198e-07	2.8766e-05	1.98776613221154e-05	0.00292188567675378
NC_051792.1	16945347	16945399	8	0.32417	0.58137	9.7346e-05	0.00054346	0.00881498753820598	0.044973018667676				NC_051772.1	109937599	109937846	12	0.62092	0.27033	1.1296e-07	7.4892e-05	1.99556811483254e-05	0.00538439252087556
NC_051772.1	123630692	123630847	6	0.37494	0.66972	9.9607e-05	0.0001673	0.00896055188613861	0.0281367715562404				NC_051772.1	119953158	119953329	14	0.2936	0.58931	1.1266e-07	7.1965e-05	1.99556811483254e-05	0.0052382646057171
NC_051772.1	36889084	36889158	6	0.032	0.39539	9.9607e-05	0.00033971	0.00896055188613861	0.0398252979748823				NC_051776.1	51061777	51062043	12	0.099222	0.40375	1.1296e-07	7.1937e-06	1.99556811483254e-05	0.00117987283240844
NC_051775.1	36183480	36183665	14	0.5151	0.66212	9.9611e-05	0.00040045	0.00896055188613861	0.0398252979748823				NC_051785.1	2086602	2086882	12	0.10878	0.40222	1.1296e-07	7.4183e-05	1.99556811483254e-05	0.00535484510606061
NC_051777.1	21346983	21347150	6	0.82828	0.98217	9.9607e-05	0.00033971	0.00896055188613861	0.0398252979748823				NC_051775.1	48821021	48821218	9	0.1927	0.49137	1.1426e-07	3.1183e-05	2.00892204047619e-05	0.00312653502172437
NC_051789.1	105057	105104	13	0.31233	0.41569	9.9248e-05	0.00046133	0.00896055188613861	0.0398252979748823				NC_051791.1	6932083	6932385	9	0.85648	0.49422	1.1426e-07	9.5408e-06	2.00892204047619e-05	0.00147146343131524
NC_051772.1	186752492	186752608	5	0.13787	0.6584	0.00010523	0.0004364	0.00899122725705329	0.0398252979748823				NC_051792.1	8499338	8499514	9	0.09637	0.48848	1.1426e-07	5.5602e-07	2.00892204047619e-05	0.000210318956751918
NC_051772.1	186794946	186794958	5	0.39613	0.97267	0.00010523	9.1175e-05	0.00899122725705329	0.0176258057915194				NC_051793.1	961062	961290	9	0.026593	0.22211	1.1426e-07	2.5065e-06	2.00892204047619e-05	0.000589262777883096
NC_051772.1	44301861	44301913	5	0.2718	0.72447	0.00010523	0.00046479	0.00899122725705329	0.0398252979748823				NC_051774.1	36437584	36438424	19	0.80221	0.57905	1.1476e-07	0.00037831	2.01531386920333e-05	0.0132444877206166
NC_051772.1	62419981	62420027	5	0.5312	0.762	0.00010523	1.5005e-05	0.00899122725705329	0.00609646819354839				NC_051785.1	9544538	9545117	66	0.26641	0.38005	1.1633e-07	4.5996e-05	2.04045859501188e-05	0.00376766680199667
NC_051773.1	103755879	103755897	5	0.55707	0.74333	0.00010523	0.00019811	0.00899122725705329	0.02978170192673				NC_051772.1	3559658	3560029	16	0.47419	0.1844	1.1716e-07	7.993e-05	2.04894455266272e-05	0.00538439252087556
NC_051773.1	123524363	123524481	5	0.4896	0.90653	0.00010523	0.00019182	0.00899122725705329	0.02978170192673				NC_051777.1	24580413	24580739	15	0.30973	0.62009	1.1723e-07	9.6198e-08	2.04894455266272e-05	6.25876053832599e-05
NC_051773.1	5016323	5016694	5	0.1142	0.37113	0.00010523	0.00044172	0.00899122725705329	0.0398252979748823				NC_051780.1	1593422	1594043	16	0.6176	0.34471	1.1716e-07	4.8404e-07	2.04894455266272e-05	0.000193732746775068
NC_051774.1	6051468	6051492	5	0.75087	0.4382	0.00010523	0.0004251	0.00899122725705329	0.0398252979748823				NC_051778.1	29436559	29436619	12	0.58167	0.31286	1.2014e-07	2.8463e-05	2.09732345862884e-05	0.00290108489095928
NC_051774.1	81057372	81057426	5	0.8038	0.9656	0.00010523	8.7186e-05	0.00899122725705329	0.0176258057915194				NC_051773.1	57983209	57983318	10	0.8975	0.5308	1.2044e-07	1.1869e-05	2.10007829515939e-05	0.00175292
NC_051775.1	31042407	31042474	5	0.52973	0.8716	0.00010523	0.00043652	0.00899122725705329	0.0398252979748823				NC_051776.1	58315349	58315739	13	0.18246	0.48946	1.2132e-07	1.576e-05	2.11043927915194e-05	0.00185433048887122
NC_051775.1	47071542	47071570	5	0.7394	0.94067	0.00010523	0.00042587	0.00899122725705329	0.0398252979748823				NC_051784.1	18972776	18972926	13	0.35392	0.62149	1.2132e-07	0.0001803	2.11043927915194e-05	0.00900911856276531
NC_051776.1	13458522	13458707	5	0.67447	0.93427	0.00010523	8.6684e-05	0.00899122725705329	0.0176258057915194				NC_051773.1	25362592	25363157	17	0.23994	0.48178	1.2193e-07	5.2406e-05	2.11855526705882e-05	0.00416117727634409
NC_051777.1	2017200	2017251	5	0.5366	0.83647	0.00010523	0.00042109	0.00899122725705329	0.0398252979748823				NC_051772.1	125688554	125688818	11	0.25152	0.58527	1.2225e-07	2.6471e-05	2.11912913732394e-05	0.00273008066969274
NC_051777.1	20973888	20973955	5	0.67507	0.91907	0.00010523	8.4559e-05	0.00899122725705329	0.0176258057915194				NC_051773.1	17278436	17278816	11	0.3593	0.67373	1.2225e-07	2.5765e-06	2.11912913732394e-05	0.000596658930250784
NC_051777.1	24409247	24409279	5	0.49233	0.20987	0.00010523	1.5182e-05	0.00899122725705329	0.00609646819354839				NC_051789.1	81073	81234	38	0.43968	0.322	1.2426e-07	8.3309e-05	2.1514460890973e-05	0.00538439252087556
NC_051779.1	13843081	13843287	5	0.71753	0.9132	0.00010523	0.00042148	0.00899122725705329	0.0398252979748823				NC_051772.1	84511507	84512337	23	0.39623	0.65654	1.2457e-07	2.7895e-06	2.15428790749415e-05	0.000629606098778626
NC_051779.1	25207010	25207043	11	0.82476	0.65506	0.00010471	0.00055364	0.00899122725705329	0.0454105967441861				NC_051773.1	100286503	100286566	9	0.15585	0.43811	1.2561e-07	6.2018e-07	2.16466922870478e-05	0.00022898441005
NC_051779.1	30526735	30526753	5	0.8254	0.55173	0.00010523	0.00043674	0.00899122725705329	0.0398252979748823				NC_051781.1	5360152	5360331	9	0.35844	0.7263	1.2561e-07	9.802e-06	2.16466922870478e-05	0.00148094805321757
NC_051779.1	32028070	32028157	5	0.51073	0.87293	0.00010523	8.7758e-05	0.00899122725705329	0.0176258057915194				NC_051785.1	11083480	11083616	9	0.56319	0.15856	1.2561e-07	0.00011058	2.16466922870478e-05	0.00630071358796296
NC_051782.1	22545149	22545311	21	0.20484	0.34924	0.00010179	0.00037547	0.00899122725705329	0.0398252979748823				NC_051774.1	72823729	72824133	18	0.38663	0.61356	1.2623e-07	7.0643e-05	2.17281846969697e-05	0.00515983878684471
NC_051784.1	128734	128746	5	0.42687	0.21473	0.00010523	0.0004232	0.00899122725705329	0.0398252979748823				NC_051772.1	80269021	80269255	12	0.13164	0.37147	1.2777e-07	5.3761e-06	2.19421203837209e-05	0.00102289363384813
NC_051787.1	1193179	1193253	5	0.54893	0.059267	0.00010523	1.494e-05	0.00899122725705329	0.00609646819354839				NC_051773.1	99893794	99893960	24	0.31486	0.41767	1.2772e-07	5.2252e-05	2.19421203837209e-05	0.00415341530032293
NC_051791.1	427919	428188	5	0.6374	0.91987	0.00010523	1.5124e-05	0.00899122725705329	0.00609646819354839				NC_051772.1	35093304	35093748	13	0.85151	0.59164	1.2813e-07	5.7879e-06	2.19528904524362e-05	0.00105931329390987
NC_051792.1	2363715	2363730	5	0.515	0.83393	0.00010523	8.4976e-05	0.00899122725705329	0.0176258057915194				NC_051773.1	124370148	124370461	15	0.62331	0.30473	1.2805e-07	1.5086e-06	2.19528904524362e-05	0.000414132012244898
NC_051796.1	3529878	3529891	5	0.46267	0.16213	0.00010523	0.00042792	0.00899122725705329	0.0398252979748823				NC_051792.1	16543685	16543818	27	0.42299	0.58647	1.2857e-07	8.9518e-05	2.20027517149479e-05	0.00538439252087556
NC_051804.1	32058484	32058557	5	0.10813	0.4672	0.00010523	3.7052e-05	0.00899122725705329	0.010949785983871				NC_051775.1	36568388	36568565	8	0.75921	0.31137	1.3015e-07	1.4859e-06	2.22419293310265e-05	0.000410957088202247
NC_051804.1	869387	869453	5	0.73747	0.42753	0.00010523	0.00042282	0.00899122725705329	0.0398252979748823				NC_051781.1	22383567	22383645	10	0.1694	0.4414	1.3057e-07	6.8887e-05	2.22419293310265e-05	0.00505156511569017
NC_051774.1	118645088	118645203	12	0.48603	0.38233	0.00010696	0.0005064	0.00908210355140187	0.0427658918667699				NC_051787.1	288840	289050	10	0.54283	0.2001	1.3057e-07	3.7955e-06	2.22419293310265e-05	0.000768934978737997
NC_051772.1	6693223	6693393	7	0.25224	0.60981	0.00011274	0.00024448	0.00946234891454965	0.0336646698876404				NC_051790.1	13116869	13116926	10	0.3338	0.62857	1.3057e-07	6.7228e-06	2.22419293310265e-05	0.00112317150361991
NC_051777.1	34202681	34202769	7	0.72705	0.44776	0.00011274	6.3539e-05	0.00946234891454965	0.0162787268219178				NC_051778.1	2597970	2598214	11	0.73839	0.91818	1.3112e-07	1.5215e-05	2.22842136708861e-05	0.00185433048887122
NC_051772.1	121991560	121991592	6	0.18933	0.32594	0.00011343	3.7329e-05	0.00949832502304147	0.010949785983871				NC_051784.1	4260616	4260972	11	0.66236	0.26621	1.3112e-07	0.00012977	2.22842136708861e-05	0.00691898972202166
NC_051777.1	27268150	27268295	6	0.37333	0.73878	0.00011343	0.00033971	0.00949832502304147	0.0398252979748823				NC_051773.1	111866195	111866841	18	0.34394	0.58846	1.3499e-07	0.00013829	2.2915561045977e-05	0.0073520200899928
NC_051795.1	2881354	2881468	8	0.41846	0.21829	0.00011532	0.00030494	0.00961229229357798	0.0398252979748823				NC_051774.1	84798838	84799368	13	0.24844	0.55018	1.3531e-07	0.00019023	2.29435115843858e-05	0.00900911856276531
NC_051772.1	101864320	101864542	5	0.18967	0.668	0.00012469	0.00044188	0.00972626684210526	0.0398252979748823				NC_051772.1	58480575	58480728	35	0.2671	0.39526	1.3614e-07	9.7872e-05	2.2958313990878e-05	0.00569137586535433
NC_051772.1	106195699	106195825	5	0.7048	0.90973	0.00012469	0.00019263	0.00972626684210526	0.02978170192673				NC_051774.1	25160262	25160415	7	0.13652	0.44852	1.3633e-07	1.263e-07	2.2958313990878e-05	7.46442388537549e-05
NC_051772.1	109874924	109874958	5	0.77807	0.27293	0.00012469	0.00042442	0.00972626684210526	0.0398252979748823				NC_051776.1	66787371	66787523	22	0.52574	0.39052	1.3625e-07	3.4507e-05	2.2958313990878e-05	0.00323293981542056
NC_051772.1	177550228	177550315	5	0.67587	0.3004	0.00012469	0.00042571	0.00972626684210526	0.0398252979748823				NC_051783.1	12970954	12971056	7	0.20448	0.7129	1.3633e-07	3.4291e-06	2.2958313990878e-05	0.000727221475142046
NC_051772.1	189746219	189746320	9	0.62381	0.82178	0.00011848	0.00010244	0.00972626684210526	0.0193828198960139				NC_051784.1	4689921	4690060	7	0.25833	0.70924	1.3633e-07	1.4547e-06	2.2958313990878e-05	0.000406075477485929
NC_051772.1	56387195	56387240	5	0.48713	0.777	0.00012469	8.892e-05	0.00972626684210526	0.0176258057915194				NC_051786.1	5279963	5280175	12	0.15008	0.48522	1.3587e-07	1.422e-05	2.2958313990878e-05	0.00185433048887122
NC_051773.1	100314089	100314102	7	0.23362	0.4359	0.00012493	0.00024718	0.00972626684210526	0.0336646698876404				NC_051774.1	19174735	19175378	14	0.31845	0.58748	1.37e-07	6.1147e-06	2.30448667425968e-05	0.00107636940202622
NC_051773.1	103345179	103345367	5	0.60187	0.36833	0.00012469	0.00042248	0.00972626684210526	0.0398252979748823				NC_051777.1	33819638	33819812	9	0.13793	0.4693	1.3804e-07	2.5526e-06	2.31933897155859e-05	0.000592776274056604
NC_051773.1	142439337	142439627	5	0.75827	0.98007	0.00012469	8.5359e-05	0.00972626684210526	0.0176258057915194				NC_051774.1	116358629	116359094	15	0.21302	0.51369	1.3982e-07	0.00015729	2.34391327809308e-05	0.00829939364415863
NC_051773.1	27284136	27284182	5	0.9294	0.8048	0.00012469	8.5017e-05	0.00972626684210526	0.0176258057915194				NC_051785.1	9546817	9546936	22	0.25644	0.43383	1.3967e-07	0.00029718	2.34391327809308e-05	0.0119020194387202
NC_051773.1	55124375	55124495	5	0.78447	0.49113	0.00012469	3.6766e-05	0.00972626684210526	0.010949785983871				NC_051773.1	100303101	100303397	36	0.22463	0.33244	1.4024e-07	9.7451e-05	2.34828858956916e-05	0.00567078043301812
NC_051774.1	117578621	117578699	5	0.737	0.4132	0.00012469	0.00043969	0.00972626684210526	0.0398252979748823				NC_051782.1	21467586	21467705	11	0.38052	0.75736	1.4061e-07	0.00019031	2.35181769988675e-05	0.00900911856276531
NC_051774.1	48421077	48421275	5	0.92853	0.6986	0.00012469	8.5939e-05	0.00972626684210526	0.0176258057915194				NC_051803.1	1290178	1290444	17	0.21559	0.40082	1.411e-07	0.00012022	2.35734365384615e-05	0.00675101580988593
NC_051774.1	71912548	71912632	7	0.81205	0.50119	0.00012493	6.2563e-05	0.00972626684210526	0.0162787268219178				NC_051789.1	79913	79998	10	0.45817	0.74933	1.4153e-07	3.777e-06	2.36185583841808e-05	0.000766238122252747
NC_051775.1	25126487	25126510	5	0.282	0.50893	0.00012469	0.00042775	0.00972626684210526	0.0398252979748823				NC_051772.1	7657248	7657704	12	0.21403	0.5355	1.4446e-07	5.5445e-06	2.40803080586907e-05	0.00104847843854033
NC_051775.1	26036844	26036918	5	0.72847	0.92853	0.00012469	0.00043021	0.00972626684210526	0.0398252979748823				NC_051772.1	40866117	40866209	8	0.57733	0.17563	1.4562e-07	1.3123e-06	2.41917572328459e-05	0.000384135627539063
NC_051775.1	31316778	31316987	5	0.63447	0.87233	0.00012469	8.8069e-05	0.00972626684210526	0.0176258057915194				NC_051774.1	66972477	66972806	8	0.16425	0.5465	1.4562e-07	3.0623e-06	2.41917572328459e-05	0.000685254582878788
NC_051776.1	2603787	2603840	5	0.91773	0.7462	0.00012469	0.0004214	0.00972626684210526	0.0398252979748823				NC_051790.1	10756169	10756529	8	0.82125	0.33108	1.4562e-07	6.5938e-08	2.41917572328459e-05	4.869158641e-05
NC_051781.1	17006384	17006447	8	0.64992	0.86379	0.00012543	0.00053965	0.00972626684210526	0.0448444214176829				NC_051772.1	196089614	196090428	17	0.27049	0.52086	1.4633e-07	0.00017896	2.42823947977528e-05	0.00898993994557823
NC_051782.1	17246235	17246292	5	0.89487	0.716	0.00012469	0.00043047	0.00972626684210526	0.0398252979748823				NC_051773.1	145225318	145226112	23	0.60552	0.37328	1.4655e-07	7.021e-06	2.42916082491582e-05	0.00116204540301339
NC_051782.1	22557269	22557301	5	0.0688	0.32967	0.00012469	0.00019421	0.00972626684210526	0.02978170192673				NC_051789.1	97329	97459	23	0.20488	0.34867	1.4998e-07	0.00015982	2.48322827578475e-05	0.00841485061675579
NC_051783.1	997871	997998	7	0.74948	0.92729	0.00012493	0.00046135	0.00972626684210526	0.0398252979748823				NC_051790.1	5480724	5480951	13	0.64103	0.32874	1.5085e-07	1.731e-06	2.49452337807606e-05	0.00045570349197861
NC_051784.1	6718234	6718303	8	0.44221	0.81379	0.00012543	0.00029277	0.00972626684210526	0.039069206878825				NC_051798.1	2737521	2737975	14	0.56955	0.3269	1.51e-07	0.00010653	2.49452337807606e-05	0.00611952904317386
NC_051786.1	15416843	15416903	5	0.14287	0.64833	0.00012469	3.7361e-05	0.00972626684210526	0.010949785983871				NC_051773.1	99898048	99898106	9	0.34741	0.17989	1.5165e-07	1.7898e-05	2.49966929129464e-05	0.00201283821901141
NC_051787.1	3249732	3249753	5	0.58507	0.73953	0.00012469	0.00043564	0.00972626684210526	0.0398252979748823				NC_051774.1	118605127	118605159	9	0.22037	0.48922	1.5165e-07	9.7956e-06	2.49966929129464e-05	0.00148094805321757
NC_051789.1	22019	22033	5	0.2322	0.42887	0.00012469	0.00042114	0.00972626684210526	0.0398252979748823				NC_051775.1	13981381	13981715	12	0.20931	0.43903	1.5357e-07	4.4925e-05	2.52849495317726e-05	0.00372121611048794
NC_051789.1	4637118	4637173	5	0.45747	0.7802	0.00012469	8.8464e-05	0.00972626684210526	0.0176258057915194				NC_051775.1	4988210	4988434	7	0.17905	0.49481	1.5631e-07	1.5594e-06	2.56502973222222e-05	0.000416466955877034
NC_051789.1	7493199	7493363	5	0.17547	0.4696	0.00012469	0.00043805	0.00972626684210526	0.0398252979748823				NC_051779.1	8317213	8317302	7	0.22167	0.67752	1.5631e-07	1.4655e-06	2.56502973222222e-05	0.000406075477485929
NC_051789.1	8673085	8673138	5	0.23267	0.0272	0.00012469	0.00019279	0.00972626684210526	0.02978170192673				NC_051791.1	3956355	3956450	7	0.18333	0.56648	1.5631e-07	7.3356e-06	2.56502973222222e-05	0.00118983542101293
NC_051790.1	12178	12189	5	0.43467	0.76213	0.00012469	8.5978e-05	0.00972626684210526	0.0176258057915194				NC_051781.1	21708647	21709073	17	0.68941	0.38476	1.5736e-07	4.9531e-05	2.57939412208657e-05	0.00394562236192017
NC_051791.1	8718367	8718422	5	0.52373	0.97493	0.00012469	8.9074e-05	0.00972626684210526	0.0176258057915194				NC_051798.1	5546134	5547023	22	0.55777	0.32132	1.5805e-07	7.2837e-05	2.58783220066519e-05	0.0052753931627451
NC_051800.1	2827829	2828016	5	0.80387	0.5952	0.00012469	0.000208	0.00972626684210526	0.0302772				NC_051781.1	14205266	14205869	14	0.72983	0.45638	1.5851e-07	2.3624e-06	2.58962205641593e-05	0.000563651847495961
NC_051804.1	485793	485893	5	0.4038	0.68927	0.00012469	8.8866e-05	0.00972626684210526	0.0176258057915194				NC_051789.1	169078	169161	14	0.15031	0.28398	1.5851e-07	0.00017527	2.58962205641593e-05	0.00882859857776262
NC_051773.1	56897112	56897326	6	0.82856	0.98194	0.00012905	0.0001673	0.00993544628087509	0.0281367715562404				NC_051772.1	73069928	73070013	13	0.23874	0.45959	1.5925e-07	1.7267e-05	2.59310620176406e-05	0.00196309444811683
NC_051776.1	19960198	19960324	12	0.27572	0.44008	0.00013458	0.00050852	0.0103256291907108	0.0429116884829721				NC_051775.1	52309499	52309844	13	0.77536	0.41541	1.5925e-07	3.6753e-06	2.59310620176406e-05	0.000755990782311978
NC_051775.1	69430408	69430735	9	0.60378	0.84159	0.00013638	0.00058585	0.0104197378276104	0.0471059758762887				NC_051783.1	10079339	10079821	13	0.41897	0.70928	1.5925e-07	1.0437e-05	2.59310620176406e-05	0.00155917173811931
NC_051772.1	2092	2178	13	0.15554	0.31603	0.00013758	4.6626e-05	0.0104779	0.0127404668571429				NC_051776.1	38477547	38477900	11	0.67564	0.31755	1.6163e-07	4.7268e-06	2.62896179185022e-05	0.000933283910695187
NC_051773.1	123637959	123638047	7	0.62786	0.92014	0.00013835	3.1452e-05	0.0104779	0.0105510330830769				NC_051776.1	49893967	49894202	8	0.72504	0.32167	1.6286e-07	6.4643e-06	2.63446117634173e-05	0.00109359221386025
NC_051772.1	107859257	107859424	6	0.92633	0.43117	0.00014668	3.7329e-05	0.0106923769946809	0.010949785983871				NC_051780.1	15332210	15332304	8	0.21575	0.59971	1.6286e-07	6.1502e-06	2.63446117634173e-05	0.0010774814801898
NC_051772.1	121630358	121630476	5	0.65033	0.22167	0.0001475	0.00042762	0.0106923769946809	0.0398252979748823				NC_051780.1	5176503	5176608	8	0.82804	0.52738	1.6286e-07	2.5331e-05	2.63446117634173e-05	0.0026394994697609
NC_051772.1	148858008	148858153	5	0.5436	0.73393	0.0001475	0.00042138	0.0106923769946809	0.0398252979748823				NC_051781.1	3197066	3197114	8	0.50688	0.68608	1.6286e-07	1.4603e-06	2.63446117634173e-05	0.000406075477485929
NC_051772.1	2119281	2119374	5	0.6164	0.87727	0.0001475	8.4383e-05	0.0106923769946809	0.0176258057915194				NC_051789.1	23305	23395	21	0.31278	0.41468	1.6249e-07	0.00034457	2.63446117634173e-05	0.0127616924272818
NC_051773.1	123470602	123470702	5	0.3916	0.84653	0.0001475	0.00046629	0.0106923769946809	0.0398414839655172				NC_051776.1	36086076	36086639	12	0.68039	0.32561	1.6324e-07	4.7116e-06	2.63771907658643e-05	0.000931785124631861
NC_051773.1	145145511	145145654	5	0.5928	0.2838	0.0001475	0.00042348	0.0106923769946809	0.0398252979748823				NC_051773.1	25392167	25392568	9	0.70526	0.31685	1.6656e-07	9.6052e-06	2.67090986319218e-05	0.00147461786153846
NC_051773.1	25187980	25188185	5	0.63273	0.9514	0.0001475	0.00043443	0.0106923769946809	0.0398252979748823				NC_051774.1	70418737	70418884	10	0.70067	0.32857	1.6616e-07	0.0002088	2.67090986319218e-05	0.00908095997938752
NC_051773.1	94029590	94029689	5	0.35713	0.076	0.0001475	0.00042511	0.0106923769946809	0.0398252979748823				NC_051775.1	57986535	57986641	9	0.40081	0.73844	1.6656e-07	5.1035e-06	2.67090986319218e-05	0.000980144098179454
NC_051774.1	106214072	106214165	22	0.72495	0.59538	0.00014725	0.00014688	0.0106923769946809	0.0254186331428571				NC_051777.1	3537715	3538204	14	0.32295	0.66476	1.6638e-07	0.00026811	2.67090986319218e-05	0.0108902359158416
NC_051774.1	111805142	111805162	5	0.803	0.9672	0.0001475	0.00044079	0.0106923769946809	0.0398252979748823				NC_051785.1	4857537	4857657	9	0.23844	0.66156	1.6656e-07	9.6455e-06	2.67090986319218e-05	0.00147845268443983
NC_051774.1	91355873	91356065	5	0.6844	0.8816	0.0001475	0.00021359	0.0106923769946809	0.0305601881102362				NC_051786.1	15388790	15388963	9	0.14519	0.4673	1.6656e-07	1.4577e-07	2.67090986319218e-05	8.09966302247191e-05
NC_051775.1	74484747	74484800	5	0.58293	0.13173	0.0001475	3.6745e-05	0.0106923769946809	0.010949785983871				NC_051786.1	17423119	17423291	9	0.15389	0.57867	1.6656e-07	0.00018917	2.67090986319218e-05	0.00900911856276531
NC_051776.1	1865751	1865777	5	0.4456	0.76267	0.0001475	0.00042141	0.0106923769946809	0.0398252979748823				NC_051785.1	2134337	2135398	17	0.66941	0.40551	1.6919e-07	9.8138e-06	2.71014120498915e-05	0.00148094805321757
NC_051776.1	54333575	54333645	5	0.76993	0.43713	0.0001475	0.00043626	0.0106923769946809	0.0398252979748823				NC_051780.1	8964931	8965351	11	0.28085	0.61818	1.7324e-07	4.5725e-05	2.77200892307692e-05	0.00375785542880979
NC_051777.1	26435345	26435543	5	0.4068	0.73227	0.0001475	0.00044019	0.0106923769946809	0.0398252979748823				NC_051776.1	48632639	48632928	12	0.85628	0.55114	1.735e-07	1.5982e-05	2.77316466450216e-05	0.00186048570055162
NC_051778.1	10611843	10611879	5	0.84727	0.9814	0.0001475	0.00042576	0.0106923769946809	0.0398252979748823				NC_051777.1	20657270	20657868	15	0.43504	0.68864	1.7403e-07	0.00036147	2.77562815010799e-05	0.0132010738946588
NC_051778.1	39624160	39624240	5	0.5932	0.807	0.0001475	8.8358e-05	0.0106923769946809	0.0176258057915194				NC_051787.1	16206858	16207051	42	0.32796	0.4507	1.7402e-07	2.3689e-05	2.77562815010799e-05	0.00255215634183673
NC_051778.1	7417674	7417697	5	0.6958	0.2726	0.0001475	0.00042197	0.0106923769946809	0.0398252979748823				NC_051783.1	17824093	17824694	17	0.46824	0.71245	1.7542e-07	0.00012195	2.79477932901834e-05	0.00681190376323752
NC_051779.1	17326885	17326970	5	0.14713	0.38753	0.0001475	8.668e-05	0.0106923769946809	0.0176258057915194				NC_051775.1	32501555	32501960	13	0.41374	0.67328	1.7744e-07	1.0659e-05	2.82391553448276e-05	0.00158795451008064
NC_051779.1	27686797	27686929	5	0.45287	0.17267	0.0001475	8.4681e-05	0.0106923769946809	0.0176258057915194				NC_051772.1	188061323	188061366	7	0.29181	0.67976	1.791e-07	2.9914e-07	2.83810084763949e-05	0.000135117641144578
NC_051779.1	27907137	27907160	5	0.7398	0.4484	0.0001475	9.038e-05	0.0106923769946809	0.0176258057915194				NC_051773.1	161661348	161661633	7	0.045571	0.35857	1.791e-07	6.6414e-07	2.83810084763949e-05	0.000235466558177458
NC_051780.1	8995122	8995185	5	0.19207	0.54127	0.0001475	0.0001936	0.0106923769946809	0.02978170192673				NC_051784.1	9722637	9722773	7	0.52052	0.17467	1.791e-07	2.9596e-07	2.83810084763949e-05	0.000135117641144578
NC_051782.1	14726159	14726236	5	0.53753	0.89767	0.0001475	0.00019478	0.0106923769946809	0.02978170192673				NC_051795.1	3786418	3786484	7	0.18952	0.62462	1.791e-07	3.1828e-05	2.83810084763949e-05	0.00313417087524494
NC_051785.1	19753526	19753636	5	0.62813	0.9148	0.0001475	0.00045474	0.0106923769946809	0.0398252979748823				NC_051772.1	187970463	187970680	8	0.20442	0.54367	1.8207e-07	1.1616e-05	2.87283506730769e-05	0.00171899341082164
NC_051787.1	3204841	3204856	5	0.5464	0.774	0.0001475	0.00044276	0.0106923769946809	0.0398252979748823				NC_051773.1	78035664	78035818	8	0.09575	0.42367	1.8207e-07	6.2115e-06	2.87283506730769e-05	0.00108049
NC_051791.1	10398873	10399006	5	0.40727	0.052267	0.0001475	0.00044393	0.0106923769946809	0.0398252979748823				NC_051779.1	25489401	25490099	16	0.83852	0.5796	1.8158e-07	0.00045689	2.87283506730769e-05	0.0132444877206166
NC_051791.1	7013759	7013891	5	0.89627	0.47067	0.0001475	0.00042358	0.0106923769946809	0.0398252979748823				NC_051781.1	20422906	20423785	15	0.62673	0.32993	1.8178e-07	2.427e-05	2.87283506730769e-05	0.00259160047254335
NC_051791.1	9726826	9726972	5	0.573	0.092933	0.0001475	8.9768e-05	0.0106923769946809	0.0176258057915194				NC_051773.1	106510769	106511082	9	0.64967	0.25359	1.8288e-07	4.887e-06	2.87946314712154e-05	0.000950709071973684
NC_051793.1	878524	878616	5	0.74933	0.96793	0.0001475	0.00042623	0.0106923769946809	0.0398252979748823				NC_051781.1	14924426	14924491	9	0.82226	0.48315	1.8288e-07	6.4636e-07	2.87946314712154e-05	0.000233611578463415
NC_051799.1	6948545	6948677	5	0.63253	0.91733	0.0001475	0.0004515	0.0106923769946809	0.0398252979748823				NC_051778.1	14364222	14364507	14	0.30255	0.58543	1.8327e-07	0.00017663	2.88253067412141e-05	0.00888800956388416
NC_051800.1	5978280	5978343	5	0.75107	0.94953	0.0001475	0.00046774	0.0106923769946809	0.0399340808457322				NC_051786.1	13145328	13145693	12	0.54931	0.28508	1.8437e-07	9.0335e-06	2.89649361849097e-05	0.00141179744074074
NC_051803.1	11113458	11113502	5	0.7984	0.95753	0.0001475	0.00042708	0.0106923769946809	0.0398252979748823				NC_051799.1	4823652	4823864	23	0.28657	0.10616	1.8455e-07	4.1153e-06	2.89649361849097e-05	0.000821330461756757
NC_051773.1	24153209	24153543	8	0.7725	0.91367	0.00014823	8.7339e-05	0.0107096911729622	0.0176258057915194				NC_051772.1	189630205	189630388	18	0.6823	0.85963	1.8833e-07	0.00010439	2.95268252335456e-05	0.00602471852676827
NC_051785.1	20215206	20215553	14	0.63879	0.44333	0.00014876	0.00062373	0.0107266585714286	0.0498188915604396				NC_051791.1	4255975	4256648	23	0.13028	0.34749	1.9322e-07	9.5883e-06	3.02613664687169e-05	0.00147461786153846
NC_051785.1	5487641	5488080	11	0.19048	0.068697	0.00015087	9.7143e-05	0.0108429483322347	0.018548358525394				NC_051787.1	15906933	15907003	19	0.28075	0.41625	1.9368e-07	0.00017306	3.03012770338983e-05	0.0087321688896481
NC_051781.1	274476	274560	7	0.79686	0.92614	0.00015313	0.00024694	0.0109404661730013	0.0336646698876404				NC_051775.1	3086191	3086238	10	0.25437	0.56173	1.9492e-07	7.0476e-06	3.04630051640212e-05	0.00116204540301339
NC_051798.1	1634026	1634160	10	0.24403	0.56673	0.00015382	7.0549e-06	0.0109610322352941	0.00362814871415094				NC_051774.1	70417036	70417472	12	0.64914	0.35414	1.9591e-07	0.00032318	3.05853615116279e-05	0.0124686862643678
NC_051785.1	7911473	7911573	10	0.4668	0.64087	0.00016323	0.00058204	0.0114963268604651	0.047064641097109				NC_051774.1	114344208	114344525	20	0.9045	0.7549	1.9779e-07	2.4174e-05	3.08137207911392e-05	0.002590880904209
NC_051772.1	43206127	43206483	6	0.89456	0.57511	0.00016655	8.0131e-05	0.0116773506752412	0.0176258057915194				NC_051774.1	5273310	5273808	13	0.24995	0.58351	1.9763e-07	0.00028397	3.08137207911392e-05	0.0114839116456736
NC_051775.1	20447127	20447382	6	0.467	0.76661	0.00016655	0.0001673	0.0116773506752412	0.0281367715562404				NC_051773.1	52560799	52560971	11	0.7953	0.47618	1.9894e-07	1.4107e-05	3.09276312210526e-05	0.00185433048887122
NC_051772.1	186403975	186404010	5	0.36247	0.7732	0.0001742	0.00044461	0.0117237	0.0398252979748823				NC_051776.1	13105607	13106073	11	0.28324	0.58088	1.9894e-07	0.00021493	3.09276312210526e-05	0.00924637249344597
NC_051772.1	205974269	205974313	5	0.3866	0.027467	0.0001742	8.7134e-05	0.0117237	0.0176258057915194				NC_051789.1	111914	112054	19	0.12216	0.26374	1.9968e-07	1.8661e-05	3.10100310410095e-05	0.0020815894478852
NC_051772.1	65968517	65968682	5	0.81207	0.42953	0.0001742	8.5257e-05	0.0117237	0.0176258057915194				NC_051778.1	9565013	9565672	14	0.22576	0.5335	2.0181e-07	1.7917e-05	3.13078961029412e-05	0.00201283821901141
NC_051772.1	73986284	73986325	5	0.73067	0.8834	0.0001742	0.00042115	0.0117237	0.0398252979748823				NC_051794.1	1741275	1741861	22	0.70938	0.86382	2.0208e-07	1.6342e-06	3.13168867995803e-05	0.0004333094502693
NC_051772.1	92403712	92403779	5	0.5702	0.88707	0.0001742	8.9888e-05	0.0117237	0.0176258057915194				NC_051772.1	177665790	177666397	17	0.31004	0.6068	2.0265e-07	9.7126e-05	3.13723017295597e-05	0.00565632563643533
NC_051773.1	100051605	100051662	5	0.4398	0.72153	0.0001742	0.00043776	0.0117237	0.0398252979748823				NC_051772.1	10070418	10070441	8	0.55562	0.76679	2.0346e-07	4.6074e-05	3.1398959184953e-05	0.00376987423047091
NC_051773.1	31191820	31191966	5	0.81247	0.34813	0.0001742	0.00020132	0.0117237	0.02978170192673				NC_051779.1	28956495	28956595	8	0.27888	0.042833	2.0346e-07	2.4385e-05	3.1398959184953e-05	0.0025984100036075
NC_051773.1	88534286	88534496	5	0.68607	0.8994	0.0001742	0.00042744	0.0117237	0.0398252979748823				NC_051795.1	2728758	2728799	8	0.41525	0.76171	2.0346e-07	2.4426e-05	3.1398959184953e-05	0.00260090231723143
NC_051774.1	45943621	45943746	5	0.91627	0.47793	0.0001742	0.00043846	0.0117237	0.0398252979748823				NC_051772.1	84736329	84736456	7	0.90929	0.39148	2.0509e-07	6.8496e-07	3.15516010520833e-05	0.000239151436028369
NC_051774.1	95648576	95648777	5	0.79313	0.3866	0.0001742	8.6079e-05	0.0117237	0.0176258057915194				NC_051792.1	3762111	3762269	7	0.67205	0.24376	2.0509e-07	6.7548e-07	3.15516010520833e-05	0.000237684347071429
NC_051776.1	58005223	58005375	5	0.081667	0.27487	0.0001742	9.0591e-05	0.0117237	0.0176258057915194				NC_051792.1	6451676	6451747	7	0.30367	0.70657	2.0509e-07	6.9265e-07	3.15516010520833e-05	0.000239956667546729
NC_051777.1	28054818	28054879	5	0.96973	0.8312	0.0001742	0.00042205	0.0117237	0.0398252979748823				NC_051792.1	10423725	10423989	12	0.32736	0.62956	2.0814e-07	0.00020666	3.19875009989594e-05	0.00906612255047506
NC_051777.1	990480	990508	5	0.67433	0.17247	0.0001742	0.00045517	0.0117237	0.0398252979748823				NC_051787.1	6924381	6924794	20	0.30248	0.52648	2.0928e-07	5.1977e-05	3.2129266029106e-05	0.00413378091168551
NC_051778.1	22779411	22779611	5	0.4084	0.16273	0.0001742	0.00042522	0.0117237	0.0398252979748823				NC_051803.1	11270056	11270296	24	0.19657	0.32254	2.1008e-07	0.00024792	3.22185930633437e-05	0.0101230458612109
NC_051778.1	9936940	9936983	5	0.69913	0.91007	0.0001742	0.00042875	0.0117237	0.0398252979748823				NC_051787.1	10276855	10277324	14	0.3101	0.62207	2.1175e-07	0.00026745	3.24410225622407e-05	0.0108694064529444
NC_051780.1	15869454	15869527	5	0.87927	0.6692	0.0001742	0.00019654	0.0117237	0.02978170192673				NC_051789.1	176542	176609	19	0.18089	0.28493	2.1222e-07	0.0027501	3.24793363523316e-05	0.035734604865388
NC_051781.1	2054331	2054419	5	0.53513	0.7724	0.0001742	0.00042933	0.0117237	0.0398252979748823				NC_051778.1	19810	19929	18	0.23917	0.36563	2.1495e-07	0.0012214	3.28630958074534e-05	0.0250155796144779
NC_051781.1	21750368	21750416	5	0.353	0.8472	0.0001742	0.00021191	0.0117237	0.0304798148548813				NC_051773.1	69318532	69318577	9	0.2633	0.419	2.2029e-07	9.7536e-06	3.34716150308642e-05	0.00148094805321757
NC_051783.1	2528322	2528386	5	0.43713	0.21273	0.0001742	0.00042484	0.0117237	0.0398252979748823				NC_051774.1	118617183	118617217	9	0.56885	0.32519	2.2029e-07	0.00057798	3.34716150308642e-05	0.0156914132757353
NC_051785.1	10012657	10012935	7	0.31305	0.59314	0.00016938	0.00045543	0.0117237	0.0398252979748823				NC_051779.1	9167550	9167741	13	0.19869	0.47305	2.2003e-07	0.00011879	3.34716150308642e-05	0.00668454479619048
NC_051789.1	8881841	8881904	5	0.7646	0.458	0.0001742	3.6139e-05	0.0117237	0.010949785983871				NC_051782.1	18119279	18119615	9	0.24011	0.63937	2.2029e-07	5.117e-06	3.34716150308642e-05	0.000981460536363636
NC_051791.1	3393831	3393860	5	0.6266	0.20787	0.0001742	0.00020089	0.0117237	0.02978170192673				NC_051786.1	11531767	11532018	9	0.24267	0.5843	2.2029e-07	6.5258e-07	3.34716150308642e-05	0.000233683952512077
NC_051791.1	6931062	6931187	5	0.7822	0.96947	0.0001742	8.7259e-05	0.0117237	0.0176258057915194				NC_051786.1	17036330	17036724	9	0.20763	0.51044	2.2029e-07	1.8053e-05	3.34716150308642e-05	0.00202447191875475
NC_051796.1	6534158	6534185	7	0.70348	0.91695	0.00016938	0.00012777	0.0117237	0.0224457058747994				NC_051772.1	4359978	4360085	12	0.89381	0.61456	2.2111e-07	4.7646e-05	3.34958652e-05	0.00386636818351648
NC_051799.1	1875553	1875733	5	0.18267	0.63067	0.0001742	0.00043427	0.0117237	0.0398252979748823				NC_051772.1	65372876	65372959	12	0.47294	0.64983	2.2111e-07	0.00012544	3.34958652e-05	0.00687425163636364
NC_051803.1	6477817	6477866	5	0.54527	0.8438	0.0001742	8.5058e-05	0.0117237	0.0176258057915194				NC_051773.1	98602341	98602456	16	0.3606	0.6066	2.2113e-07	0.00019683	3.34958652e-05	0.00900911856276531
NC_051789.1	31301	31370	11	0.36627	0.24082	0.00018525	0.00051678	0.0123453951711491	0.0434071311864407				NC_051773.1	100907122	100907767	14	0.91136	0.73695	2.2216e-07	6.5436e-06	3.35486587321063e-05	0.00109820197772727
NC_051800.1	396486	396523	6	0.87839	0.68411	0.00018895	0.0001673	0.0124700137409201	0.0281367715562404				NC_051784.1	12566304	12566877	14	0.46583	0.20879	2.2216e-07	0.00017622	3.35486587321063e-05	0.00887040067484663
NC_051803.1	8673009	8673040	9	0.68637	0.47948	0.00019289	0.00033778	0.0126306457297297	0.0398252979748823				NC_051789.1	6892000	6892460	14	0.60252	0.32452	2.2216e-07	0.00092012	3.35486587321063e-05	0.0200958473596466
NC_051772.1	7533	7639	15	0.33289	0.51524	0.00019596	0.0005276	0.0127932544670659	0.0440108015302219				NC_051773.1	100329241	100329304	8	0.20883	0.476	2.2726e-07	1.2605e-05	3.42837611235955e-05	0.00182332991674829
NC_051772.1	126231629	126231744	5	0.50487	0.73993	0.00020539	0.00043788	0.0128294702047782	0.0398252979748823				NC_051773.1	129067055	129067757	22	0.28456	0.49971	2.2833e-07	0.00010856	3.43594999389002e-05	0.00622391362048894
NC_051773.1	163632533	163632848	7	0.86495	0.98019	0.00020687	0.00046441	0.0128294702047782	0.0398252979748823				NC_051777.1	32900463	32900843	10	0.23237	0.54753	2.2846e-07	7.0305e-06	3.43594999389002e-05	0.00116204540301339
NC_051773.1	307691	307822	5	0.82233	0.44787	0.00020539	0.00044262	0.0128294702047782	0.0398252979748823				NC_051794.1	2078261	2078314	10	0.24213	0.63077	2.2846e-07	7.2429e-05	3.43594999389002e-05	0.00525649463439803
NC_051773.1	5916801	5916907	5	0.56213	0.70473	0.00020539	0.00045443	0.0128294702047782	0.0398252979748823				NC_051773.1	4455392	4455641	18	0.90552	0.71837	2.2958e-07	0.00021127	3.44928185350966e-05	0.00914753885370859
NC_051773.1	66486607	66487196	10	0.49897	0.77153	0.00020653	0.0005857	0.0128294702047782	0.0471059758762887				NC_051777.1	35701493	35701928	16	0.62631	0.3746	2.2999e-07	9.2874e-05	3.45193019410569e-05	0.00544322719000397
NC_051774.1	28105389	28105609	7	0.82786	0.62105	0.00020687	0.00046118	0.0128294702047782	0.0398252979748823				NC_051787.1	5517414	5517835	13	0.79233	0.49438	2.3213e-07	0.00011918	3.48051244365482e-05	0.0067019435439665
NC_051775.1	35770438	35770605	5	0.68973	0.90553	0.00020539	8.4406e-05	0.0128294702047782	0.0176258057915194				NC_051775.1	57192152	57192783	14	0.83781	0.56676	2.3306e-07	0.00059164	3.49091261054767e-05	0.0159072856289823
NC_051775.1	44818048	44818120	5	0.80733	0.96807	0.00020539	0.00019929	0.0128294702047782	0.02978170192673				NC_051772.1	140566753	140566858	7	0.82733	0.52152	2.3472e-07	3.2121e-06	3.50012497880928e-05	0.000705940233482143
NC_051777.1	17314621	17314992	5	0.6192	0.86347	0.00020539	8.5978e-05	0.0128294702047782	0.0176258057915194				NC_051775.1	20452278	20452509	7	0.14476	0.57538	2.3472e-07	1.2646e-07	3.50012497880928e-05	7.46442388537549e-05
NC_051777.1	5785279	5785392	5	0.91187	0.6036	0.00020539	0.00043715	0.0128294702047782	0.0398252979748823				NC_051779.1	28351812	28352209	12	0.67903	0.31667	2.3486e-07	0.00020289	3.50012497880928e-05	0.00901862611913357
NC_051779.1	21369636	21369703	5	0.94727	0.77447	0.00020539	8.7823e-05	0.0128294702047782	0.0176258057915194				NC_051782.1	11194369	11194514	7	0.74414	0.41581	2.3472e-07	7.4635e-06	3.50012497880928e-05	0.00118983542101293
NC_051780.1	18337918	18338027	5	0.5124	0.8634	0.00020539	8.9178e-05	0.0128294702047782	0.0176258057915194				NC_051784.1	7759769	7760113	17	0.3962	0.66327	2.3395e-07	0.00031759	3.50012497880928e-05	0.0123433025026316
NC_051780.1	6914495	6914729	5	0.79333	0.30287	0.00020539	0.00045434	0.0128294702047782	0.0398252979748823				NC_051799.1	241691	242671	22	0.16426	0.36662	2.3973e-07	0.0014062	3.56910120665323e-05	0.0279666404255319
NC_051783.1	13540093	13540189	5	0.41887	0.84093	0.00020539	0.00043876	0.0128294702047782	0.0398252979748823				NC_051776.1	65378608	65378669	9	0.49404	0.64448	2.4167e-07	9.6502e-06	3.58713574170854e-05	0.00147845268443983
NC_051783.1	18029047	18029107	8	0.54867	0.73296	0.000206	0.00030815	0.0128294702047782	0.0398252979748823				NC_051778.1	9977140	9977348	9	0.198	0.46715	2.4167e-07	0.00011223	3.58713574170854e-05	0.00636037470069071
NC_051789.1	4108811	4108910	5	0.66893	0.39433	0.00020539	8.5567e-05	0.0128294702047782	0.0176258057915194				NC_051792.1	5767200	5767467	9	0.77667	0.36952	2.4167e-07	2.6221e-06	3.58713574170854e-05	0.000602470057542768
NC_051793.1	3236609	3236860	5	0.50367	0.17913	0.00020539	0.00020327	0.0128294702047782	0.0299482635405405				NC_051772.1	137113375	137113836	11	0.27182	0.55139	2.4452e-07	2.6673e-06	3.616460543e-05	0.000606981309244992
NC_051794.1	1605782	1606059	5	0.46467	0.6866	0.00020539	0.0004312	0.0128294702047782	0.0398252979748823				NC_051774.1	76713462	76713862	14	0.1639	0.41495	2.4449e-07	0.00059563	3.616460543e-05	0.016011648902439
NC_051794.1	5178944	5179012	7	0.55143	0.2449	0.00020687	0.00045672	0.0128294702047782	0.0398252979748823				NC_051775.1	64762713	64763106	14	0.57621	0.28376	2.4449e-07	5.7902e-06	3.616460543e-05	0.00105931329390987
NC_051796.1	2720365	2720511	5	0.558	0.8596	0.00020539	0.00042244	0.0128294702047782	0.0398252979748823				NC_051785.1	10676006	10676543	13	0.2731	0.56131	2.4487e-07	0.00012343	3.616460543e-05	0.00684176076115485
NC_051799.1	1620140	1620194	5	0.34393	0.82527	0.00020539	0.00046611	0.0128294702047782	0.0398414839655172				NC_051795.1	2444155	2444580	13	0.084333	0.34069	2.4487e-07	3.6083e-06	3.616460543e-05	0.000748463790308989
NC_051799.1	2217370	2217439	5	0.97473	0.78073	0.00020539	0.00042911	0.0128294702047782	0.0398252979748823				NC_051772.1	124537196	124537797	10	0.1839	0.53827	2.4726e-07	0.00020864	3.6481101038961e-05	0.00908095997938752
NC_051801.1	155403	155424	5	0.43153	0.21907	0.00020539	0.00042476	0.0128294702047782	0.0398252979748823				NC_051796.1	5905493	5906183	16	0.26358	0.51846	2.4874e-07	6.5146e-06	3.66628361876248e-05	0.00109520046496018
NC_051803.1	11276999	11277061	5	0.492	0.2478	0.00020539	8.5748e-05	0.0128294702047782	0.0176258057915194				NC_051774.1	115308053	115308916	17	0.14351	0.37457	2.513e-07	5.2337e-05	3.70032359920239e-05	0.00415793393921463
NC_051775.1	17651181	17651597	12	0.89558	0.77317	0.00021115	0.00032379	0.0130725950596252	0.0398252979748823				NC_051785.1	4463602	4463988	8	0.12575	0.55687	2.5375e-07	6.2332e-06	3.73267766434263e-05	0.00108130803637427
NC_051785.1	9543219	9543489	20	0.22523	0.3784	0.00021094	0.00061382	0.0130725950596252	0.049113693323551				NC_051784.1	13850974	13851172	11	0.28542	0.59491	2.6185e-07	0.00033942	3.84799648258706e-05	0.0126887785002529
NC_051773.1	148303494	148303553	6	0.793	0.93417	0.00021415	0.00033971	0.0131983707744488	0.0398252979748823				NC_051772.1	14518232	14518458	9	0.26426	0.61781	2.6505e-07	3.3946e-05	3.86807998517787e-05	0.00323293981542056
NC_051777.1	32676504	32676597	7	0.53429	0.86462	0.00022842	6.5199e-05	0.0138354	0.0162787268219178				NC_051773.1	99894615	99894702	9	0.4807	0.24474	2.6505e-07	9.7909e-06	3.86807998517787e-05	0.00148094805321757
NC_051787.1	13290101	13290523	7	0.366	0.59757	0.00022842	0.00046491	0.0138354	0.0398252979748823				NC_051776.1	53196718	53197218	9	0.15537	0.45778	2.6505e-07	0.00010899	3.86807998517787e-05	0.00623658431228206
NC_051803.1	5710105	5710138	7	0.51076	0.67886	0.00022842	0.00046381	0.0138354	0.0398252979748823				NC_051784.1	15968617	15968830	25	0.46427	0.63083	2.6387e-07	2.1763e-05	3.86807998517787e-05	0.00238970684535316
NC_051772.1	1028958	1029095	15	0.65382	0.77911	0.00023715	0.00052247	0.0139507253192612	0.0437502413364055				NC_051785.1	2033916	2034058	12	0.15481	0.413	2.6487e-07	1.6698e-05	3.86807998517787e-05	0.00191766012597201
NC_051772.1	109884219	109884510	5	0.19893	0.45867	0.00024178	0.00019262	0.0139507253192612	0.02978170192673				NC_051789.1	18000	18078	12	0.19661	0.36472	2.6487e-07	7.4784e-05	3.86807998517787e-05	0.00538439252087556
NC_051772.1	198831404	198831490	5	0.7356	0.91867	0.00024178	0.00019526	0.0139507253192612	0.02978170192673				NC_051789.1	8372349	8372677	9	0.33707	0.64315	2.6505e-07	2.5137e-06	3.86807998517787e-05	0.000589262777883096
NC_051772.1	41552647	41552695	5	0.2542	0.41313	0.00024178	0.00043417	0.0139507253192612	0.0398252979748823				NC_051776.1	32835063	32835582	15	0.36824	0.63911	2.6833e-07	3.7795e-05	3.88697176960784e-05	0.00324152482868757
NC_051772.1	47597809	47597987	5	0.7174	0.28027	0.00024178	0.00044836	0.0139507253192612	0.0398252979748823				NC_051776.1	9606150	9606249	7	0.86243	0.46514	2.6845e-07	1.5308e-05	3.88697176960784e-05	0.00185433048887122
NC_051773.1	100344181	100344216	5	0.3482	0.1724	0.00024178	0.0004228	0.0139507253192612	0.0398252979748823				NC_051777.1	12274242	12274551	10	0.23683	0.54657	2.6755e-07	1.2446e-05	3.88697176960784e-05	0.00181097270344828
NC_051773.1	158584759	158585129	8	0.49537	0.73071	0.00024227	0.00053804	0.0139507253192612	0.0447447361098398				NC_051779.1	22771742	22771911	10	0.69267	0.3053	2.6755e-07	1.1131e-05	3.88697176960784e-05	0.00165218719497487
NC_051773.1	18686063	18686317	5	0.5012	0.15667	0.00024178	8.4561e-05	0.0139507253192612	0.0176258057915194				NC_051782.1	10492867	10493222	10	0.73003	0.38537	2.6755e-07	1.2916e-05	3.88697176960784e-05	0.00183531984230769
NC_051773.1	65248222	65248327	5	0.87307	0.31407	0.00024178	0.00045598	0.0139507253192612	0.0398252979748823				NC_051791.1	4276923	4277135	7	0.27248	0.66024	2.6845e-07	1.5358e-06	3.88697176960784e-05	0.000415535844021739
NC_051774.1	118604838	118604851	5	0.22047	0.3834	0.00024178	0.00042258	0.0139507253192612	0.0398252979748823				NC_051797.1	559800	560049	10	0.2504	0.607	2.6755e-07	1.9658e-06	3.88697176960784e-05	0.000507168665445026
NC_051775.1	167119	167215	5	0.47773	0.77593	0.00024178	0.00045713	0.0139507253192612	0.0398252979748823				NC_051800.1	3083045	3083169	7	0.12429	0.51924	2.6845e-07	3.4108e-06	3.88697176960784e-05	0.000727221475142046
NC_051775.1	58015534	58015578	6	0.0092778	0.13078	0.00024248	0.0001673	0.0139507253192612	0.0281367715562404				NC_051772.1	64495792	64496001	14	0.22621	0.46864	2.6897e-07	2.5404e-05	3.8903479148728e-05	0.0026394994697609
NC_051776.1	52898496	52898557	9	0.089481	0.51074	0.00023669	0.00034241	0.0139507253192612	0.0398252979748823				NC_051789.1	49096	49244	25	0.16108	0.2884	2.6921e-07	0.00044734	3.8903479148728e-05	0.0132444877206166
NC_051776.1	5606045	5606172	5	0.7984	0.46887	0.00024178	8.4582e-05	0.0139507253192612	0.0176258057915194				NC_051772.1	7637372	7637656	17	0.63527	0.36047	2.6989e-07	0.0001213	3.89636209286413e-05	0.00678586200757576
NC_051779.1	202881	202946	5	0.2382	0.047533	0.00024178	0.00043126	0.0139507253192612	0.0398252979748823				NC_051778.1	1181942	1182354	18	0.22085	0.4568	2.7051e-07	0.00022467	3.90149915917969e-05	0.0096126200811124
NC_051779.1	20623296	20623346	5	0.95733	0.7704	0.00024178	0.00043464	0.0139507253192612	0.0398252979748823				NC_051786.1	15041184	15041460	13	0.21292	0.49344	2.7242e-07	0.000118	3.92521340292683e-05	0.00664910415871805
NC_051780.1	15140143	15140203	5	0.80207	0.354	0.00024178	0.00043169	0.0139507253192612	0.0398252979748823				NC_051783.1	4920769	4921919	20	0.6763	0.43882	2.7706e-07	0.0016209	3.98817878557505e-05	0.0288282781823745
NC_051780.1	24098080	24098238	5	0.58787	0.87687	0.00024178	1.534e-05	0.0139507253192612	0.00609646819354839				NC_051780.1	7019889	7020183	14	0.2459	0.53483	2.8209e-07	2.8423e-05	4.05662999123661e-05	0.00289900859599447
NC_051783.1	105419	105580	8	0.11338	0.32558	0.00024227	0.00054222	0.0139507253192612	0.0449551921825095				NC_051772.1	121677402	121677632	8	0.47046	0.19229	2.8321e-07	6.3713e-06	4.05693517846751e-05	0.00109204490635838
NC_051783.1	111066	111084	5	0.0514	0.20767	0.00024178	0.0004382	0.0139507253192612	0.0398252979748823				NC_051773.1	130036906	130037163	8	0.14925	0.51258	2.8321e-07	1.315e-07	4.05693517846751e-05	7.5863685546875e-05
NC_051785.1	10945565	10945828	8	0.18512	0.36267	0.00024227	0.00030668	0.0139507253192612	0.0398252979748823				NC_051773.1	55100534	55100642	8	0.25754	0.74546	2.8321e-07	7.2092e-07	4.05693517846751e-05	0.000244763112367816
NC_051786.1	6277434	6277480	5	0.665	0.2974	0.00024178	8.4676e-05	0.0139507253192612	0.0176258057915194				NC_051785.1	3647579	3647600	8	0.8155	0.46763	2.8321e-07	2.5028e-05	4.05693517846751e-05	0.00263487260028449
NC_051787.1	7480831	7481056	5	0.71013	0.41867	0.00024178	0.00042569	0.0139507253192612	0.0398252979748823				NC_051803.1	3600715	3601029	40	0.22697	0.34938	2.8626e-07	2.4119e-05	4.09665243604651e-05	0.0025868634647785
NC_051790.1	2946135	2946203	5	0.848	0.98667	0.00024178	0.000428	0.0139507253192612	0.0398252979748823				NC_051784.1	8040132	8040475	13	0.64246	0.31638	2.8729e-07	1.7637e-05	4.10741266311713e-05	0.00199143034633028
NC_051791.1	10168183	10168196	5	0.77127	0.35013	0.00024178	0.00042462	0.0139507253192612	0.0398252979748823				NC_051773.1	148373030	148373207	10	0.33167	0.6959	2.8944e-07	6.8784e-05	4.13015499130435e-05	0.00504651772280179
NC_051791.1	10695058	10695194	5	0.51087	0.1032	0.00024178	1.645e-05	0.0139507253192612	0.00620580519031142				NC_051780.1	10915948	10916161	10	0.85947	0.4597	2.8944e-07	0.00012327	4.13015499130435e-05	0.00684176076115485
NC_051791.1	9891146	9891299	5	0.94833	0.60487	0.00024178	0.00044572	0.0139507253192612	0.0398252979748823				NC_051773.1	13301162	13301502	16	0.25531	0.49852	2.9076e-07	8.8747e-05	4.13699938728324e-05	0.00538439252087556
NC_051792.1	4211730	4211906	9	0.49341	0.76452	0.00023669	0.00054405	0.0139507253192612	0.044973018667676				NC_051776.1	9301877	9302264	16	0.63229	0.37521	2.9076e-07	0.00020819	4.13699938728324e-05	0.00907531255532605
NC_051793.1	1913171	1913270	5	0.93747	0.68833	0.00024178	0.00019222	0.0139507253192612	0.02978170192673				NC_051782.1	20951428	20951556	9	0.75541	0.37893	2.906e-07	6.0492e-05	4.13699938728324e-05	0.00474124782281167
NC_051793.1	7981340	7981393	5	0.19987	0.042933	0.00024178	0.00043454	0.0139507253192612	0.0398252979748823				NC_051778.1	36138259	36138704	25	0.3388	0.56151	2.9162e-07	0.00094606	4.1452421732435e-05	0.0200958473596466
NC_051795.1	3379506	3379826	5	0.69253	0.93207	0.00024178	0.00019541	0.0139507253192612	0.02978170192673				NC_051779.1	12008344	12008410	14	0.17693	0.036738	2.9582e-07	6.1871e-06	4.20089999807692e-05	0.00108004773896104
NC_051799.1	3499220	3499269	5	0.69993	0.93093	0.00024178	0.00043393	0.0139507253192612	0.0398252979748823				NC_051774.1	34188835	34189364	17	0.28845	0.60239	3.0029e-07	0.0012891	4.26028144188281e-05	0.0258922738882089
NC_051803.1	4936446	4936546	5	0.68513	0.87067	0.00024178	0.00042695	0.0139507253192612	0.0398252979748823				NC_051783.1	5980947	5981410	16	0.20627	0.44656	3.0229e-07	0.00020633	4.28454009692898e-05	0.00906612255047506
NC_051773.1	100325773	100325882	16	0.24715	0.37331	0.0002631	0.00031172	0.0148471742236025	0.0398252979748823				NC_051775.1	52192633	52193291	13	0.58097	0.23546	3.0294e-07	7.6587e-05	4.28963620901246e-05	0.00538439252087556
NC_051772.1	142494255	142494304	5	0.59607	0.76273	0.00028416	8.4981e-05	0.0151433281054687	0.0176258057915194				NC_051785.1	10876909	10877071	7	0.63986	0.19043	3.0685e-07	6.9534e-07	4.33668609090909e-05	0.000239956667546729
NC_051773.1	100336948	100336964	5	0.41127	0.20033	0.00028416	0.00042899	0.0151433281054687	0.0398252979748823				NC_051804.1	76063614	76063685	7	0.30533	0.64405	3.0685e-07	2.966e-07	4.33668609090909e-05	0.000135117641144578
NC_051773.1	11453821	11454200	6	0.13833	0.54428	0.0002743	3.7329e-05	0.0151433281054687	0.010949785983871				NC_051772.1	161580419	161580676	14	0.06269	0.27438	3.1019e-07	1.454e-05	4.37969893977055e-05	0.00185433048887122
NC_051773.1	147862413	147862461	5	0.64673	0.86233	0.00028416	0.00042386	0.0151433281054687	0.0398252979748823				NC_051798.1	5323013	5323263	17	0.33302	0.59402	3.1113e-07	1.4675e-05	4.38877541260745e-05	0.00185433048887122
NC_051775.1	4146937	4147325	9	0.64244	0.92922	0.0002709	0.0005863	0.0151433281054687	0.0471059758762887				NC_051782.1	7229513	7229726	10	0.062533	0.32557	3.1306e-07	3.7468e-06	4.41178610114504e-05	0.00076220543415978
NC_051776.1	28931399	28931594	5	0.49547	0.84053	0.00028416	0.00042778	0.0151433281054687	0.0398252979748823				NC_051787.1	16210400	16210534	37	0.41463	0.53244	3.1389e-07	0.00088592	4.41926598760725e-05	0.0200958473596466
NC_051776.1	41414159	41414241	5	0.72567	0.9068	0.00028416	0.00042299	0.0151433281054687	0.0398252979748823				NC_051773.1	100046260	100046386	8	0.12846	0.43746	3.1595e-07	3.1795e-06	4.43558360741445e-05	0.000704167926119403
NC_051777.1	30352308	30352501	5	0.2232	0.6046	0.00028416	0.00042109	0.0151433281054687	0.0398252979748823				NC_051779.1	30323419	30323490	8	0.756	0.48188	3.1595e-07	8.9834e-05	4.43558360741445e-05	0.00538439252087556
NC_051780.1	16083306	16083358	5	0.767	0.95873	0.00028416	0.00019319	0.0151433281054687	0.02978170192673				NC_051783.1	12274636	12274672	8	0.52729	0.16079	3.1595e-07	2.5152e-05	4.43558360741445e-05	0.00263826259090909
NC_051780.1	8377634	8377841	5	0.2964	0.014	0.00028416	8.7232e-05	0.0151433281054687	0.0176258057915194				NC_051772.1	203998698	203998979	12	0.74575	0.45878	3.1695e-07	9.794e-06	4.44117917931689e-05	0.00148094805321757
NC_051780.1	8699104	8699447	9	0.826	0.55915	0.0002709	0.00058234	0.0151433281054687	0.047064641097109				NC_051787.1	15391013	15391056	12	0.45733	0.78742	3.1695e-07	0.00020596	4.44117917931689e-05	0.00906612255047506
NC_051782.1	22549226	22549325	5	0.0154	0.1846	0.00028416	0.00043031	0.0151433281054687	0.0398252979748823				NC_051772.1	13751952	13752162	9	0.12693	0.61685	3.1852e-07	6.454e-07	4.4505109063387e-05	0.000233611578463415
NC_051784.1	1168741	1168787	5	0.4916	0.80067	0.00028416	0.00044249	0.0151433281054687	0.0398252979748823				NC_051772.1	32546205	32546385	9	0.73578	0.32933	3.1852e-07	0.0001937	4.4505109063387e-05	0.00900911856276531
NC_051784.1	6438449	6439063	9	0.66748	0.93474	0.0002709	0.00034025	0.0151433281054687	0.0398252979748823				NC_051793.1	1131338	1131417	9	0.4443	0.74748	3.1852e-07	2.5138e-06	4.4505109063387e-05	0.000589262777883096
NC_051787.1	11886349	11886565	5	0.84247	0.96673	0.00028416	0.00042108	0.0151433281054687	0.0398252979748823				NC_051776.1	23808367	23808972	13	0.58077	0.32441	3.1942e-07	1.6112e-05	4.45886771077505e-05	0.00186779055572998
NC_051796.1	6076206	6076272	5	0.91547	0.78713	0.00028416	0.00043087	0.0151433281054687	0.0398252979748823				NC_051773.1	105503846	105504031	11	0.11309	0.4017	3.2122e-07	4.8721e-06	4.47553401698113e-05	0.000949418151978892
NC_051798.1	4797898	4798049	5	0.167	0.4564	0.00028416	0.00019181	0.0151433281054687	0.02978170192673				NC_051775.1	69448370	69448635	11	0.82606	0.57124	3.2122e-07	4.5081e-05	4.47553401698113e-05	0.00372541168418111
NC_051800.1	2480122	2480211	5	0.53993	0.8176	0.00028416	0.00043183	0.0151433281054687	0.0398252979748823				NC_051773.1	150274260	150275166	25	0.29909	0.51223	3.2217e-07	1.8231e-05	4.48295913747646e-05	0.00203978648409091
NC_051803.1	10901407	10901455	5	0.62173	0.782	0.00028416	0.00043363	0.0151433281054687	0.0398252979748823				NC_051804.1	68432	68954	17	0.55363	0.78086	3.2236e-07	7.9851e-05	4.48295913747646e-05	0.00538439252087556
NC_051803.1	4803435	4803645	7	0.57324	0.75229	0.00027798	0.00024733	0.0151433281054687	0.0336646698876404				NC_051772.1	179476829	179477246	14	0.69038	0.39379	3.2524e-07	0.00017112	4.5145084924812e-05	0.0086490560164271
NC_051772.1	77389023	77389324	9	0.67704	0.79474	0.00028969	0.00051016	0.0153542741565386	0.0429835426275116				NC_051780.1	1716316	1716483	14	0.30407	0.59502	3.2524e-07	8.145e-08	4.5145084924812e-05	5.488861685e-05
NC_051773.1	99908384	99908803	9	0.521	0.34567	0.00028969	0.0005814	0.0153542741565386	0.0470632946993319				NC_051777.1	37931743	37931831	15	0.1828	0.38456	3.324e-07	0.00035287	4.60956090140845e-05	0.0129413999081202
NC_051773.1	71650896	71650990	7	0.92838	0.80867	0.00030638	0.00046474	0.016113548422576	0.0398252979748823				NC_051772.1	137019860	137020500	13	0.675	0.37274	3.3676e-07	0.00011921	4.65254889055192e-05	0.0067019435439665
NC_051777.1	12437585	12437817	7	0.76143	0.57524	0.00030638	0.00012712	0.016113548422576	0.0224457058747994				NC_051772.1	64188814	64189830	13	0.31641	0.62272	3.3676e-07	0.00045918	4.65254889055192e-05	0.0132444877206166
NC_051774.1	5352859	5353024	8	0.72683	0.45642	0.00030804	0.0003078	0.0161463312692308	0.0398252979748823				NC_051782.1	17465058	17466006	13	0.71992	0.41603	3.3676e-07	0.00029448	4.65254889055192e-05	0.0118247571288744
NC_051776.1	17536535	17536705	10	0.7327	0.92913	0.00030928	0.00054363	0.0161558604206501	0.044973018667676				NC_051786.1	6365192	6365380	12	0.26653	0.62067	3.3641e-07	9.7021e-06	4.65254889055192e-05	0.00148094805321757
NC_051776.1	58269423	58269612	10	0.79343	0.9226	0.00030928	0.00035153	0.0161558604206501	0.0398252979748823				NC_051775.1	52242622	52243302	16	0.24644	0.52848	3.396e-07	6.3907e-06	4.68740041121495e-05	0.00109204490635838
NC_051772.1	122427649	122427857	5	0.6134	0.92967	0.00033341	0.00043053	0.0164575462652784	0.0398252979748823				NC_051785.1	5208454	5208706	14	0.83974	0.50502	3.4099e-07	0.00062136	4.69780523414179e-05	0.0166729718459302
NC_051772.1	187641929	187642067	5	0.30093	0.68773	0.00033341	9.0153e-05	0.0164575462652784	0.0176258057915194				NC_051799.1	1361402	1361516	23	0.35555	0.5191	3.4093e-07	0.00011778	4.69780523414179e-05	0.00663924061832061
NC_051772.1	199635066	199635135	9	0.3693	0.56285	0.000331	0.00057271	0.0164575462652784	0.0466668762780269				NC_051787.1	2231581	2231841	22	0.32317	0.50817	3.4456e-07	0.00010492	4.74256494315005e-05	0.00605057785240141
NC_051772.1	205427731	205427819	5	0.60753	0.86387	0.00033341	0.00020298	0.0164575462652784	0.0299460047090663				NC_051772.1	14630432	14631385	25	0.51488	0.29077	3.4882e-07	2.1873e-05	4.78624806592386e-05	0.00239821937416481
NC_051772.1	26545083	26545294	5	0.74593	0.91593	0.00033341	0.00042467	0.0164575462652784	0.0398252979748823				NC_051772.1	198187511	198187546	9	0.80985	0.46448	3.4903e-07	1.3206e-06	4.78624806592386e-05	0.000384135627539063
NC_051773.1	136718929	136719097	5	0.49987	0.77847	0.00033341	8.6503e-05	0.0164575462652784	0.0176258057915194				NC_051775.1	39219354	39219535	9	0.19415	0.56333	3.4903e-07	0.00010625	4.78624806592386e-05	0.00611057486370716
NC_051773.1	149818682	149818939	11	0.84	0.9407	0.00032158	0.0003424	0.0164575462652784	0.0398252979748823				NC_051798.1	5704404	5704491	9	0.42874	0.69978	3.4903e-07	1.178e-06	4.78624806592386e-05	0.000359143106391753
NC_051773.1	38725866	38725940	5	0.61893	0.34113	0.00033341	0.000424	0.0164575462652784	0.0398252979748823				NC_051772.1	70093163	70093208	7	0.81319	0.48024	3.5052e-07	6.9539e-07	4.78889438297872e-05	0.000239956667546729
NC_051773.1	722030	722088	5	0.67187	0.89193	0.00033341	0.00043153	0.0164575462652784	0.0398252979748823				NC_051790.1	4194314	4194589	7	0.25371	0.57305	3.5052e-07	7.4445e-06	4.78889438297872e-05	0.00118983542101293
NC_051774.1	32321348	32321518	5	0.98213	0.8468	0.00033341	0.00042261	0.0164575462652784	0.0398252979748823				NC_051791.1	2892809	2892990	7	0.31033	0.74043	3.5052e-07	7.2863e-06	4.78889438297872e-05	0.00118983542101293
NC_051774.1	59143598	59143673	5	0.75733	0.42833	0.00033341	0.00042202	0.0164575462652784	0.0398252979748823				NC_051800.1	4443391	4443838	24	0.65082	0.41218	3.5004e-07	6.5115e-05	4.78889438297872e-05	0.0048412542990982
NC_051775.1	52247238	52247295	5	0.61207	0.31607	0.00033341	0.00019287	0.0164575462652784	0.02978170192673				NC_051772.1	178704143	178704339	8	0.58542	0.17979	3.5234e-07	1.2886e-05	4.79601311152074e-05	0.00183531984230769
NC_051775.1	60764289	60764621	5	0.5698	0.9102	0.00033341	0.00042928	0.0164575462652784	0.0398252979748823				NC_051775.1	57301151	57301574	8	0.27625	0.58129	3.5234e-07	3.0368e-06	4.79601311152074e-05	0.000680579598179059
NC_051775.1	61043202	61043443	5	0.83553	0.62467	0.00033341	0.0001987	0.0164575462652784	0.02978170192673				NC_051782.1	20656778	20657033	8	0.68942	0.34525	3.5234e-07	4.8188e-05	4.79601311152074e-05	0.0038847366441048
NC_051776.1	4219175	4219223	5	0.6994	0.9356	0.00033341	0.00042194	0.0164575462652784	0.0398252979748823				NC_051796.1	7607474	7607670	8	0.23504	0.58313	3.5234e-07	1.4643e-06	4.79601311152074e-05	0.000406075477485929
NC_051776.1	6987195	6987241	5	0.91807	0.70227	0.00033341	9.5658e-05	0.0164575462652784	0.0183290142495606				NC_051789.1	6355943	6356137	13	0.34056	0.65572	3.55e-07	1.936e-06	4.8277711786372e-05	0.000500745891418564
NC_051777.1	24953364	24953503	5	0.63147	0.90347	0.00033341	0.00042826	0.0164575462652784	0.0398252979748823				NC_051784.1	8746283	8746356	20	0.5775	0.75188	3.5584e-07	7.6005e-05	4.83474275620975e-05	0.00538439252087556
NC_051778.1	1144377	1144544	5	0.64573	0.84787	0.00033341	8.5047e-05	0.0164575462652784	0.0176258057915194				NC_051773.1	83710321	83711109	14	0.76529	0.51364	3.5748e-07	0.00017709	4.84810502479339e-05	0.00890812159741144
NC_051778.1	22789892	22790135	5	0.3256	0.55413	0.00033341	0.00019251	0.0164575462652784	0.02978170192673				NC_051787.1	15898717	15898808	14	0.23405	0.43036	3.5748e-07	1.4475e-05	4.84810502479339e-05	0.00185433048887122
NC_051778.1	23234307	23234763	5	0.9006	0.74147	0.00033341	0.00019304	0.0164575462652784	0.02978170192673				NC_051794.1	3098285	3098738	17	0.3881	0.63139	3.5843e-07	0.000385	4.85652919908257e-05	0.0132444877206166
NC_051784.1	7793186	7793237	5	0.5612	0.80713	0.00033341	0.00042328	0.0164575462652784	0.0398252979748823				NC_051794.1	2228472	2228960	20	0.46362	0.67592	3.6583e-07	3.1779e-06	4.95225177543538e-05	0.000704167926119403
NC_051785.1	9570246	9570278	5	0.38953	0.12493	0.00033341	3.6766e-05	0.0164575462652784	0.010949785983871				NC_051773.1	99921087	99921164	16	0.28675	0.39262	3.669e-07	1.4049e-05	4.9621881043956e-05	0.00185433048887122
NC_051786.1	12425212	12425246	5	0.6476	0.981	0.00033341	0.00043435	0.0164575462652784	0.0398252979748823				NC_051772.1	116291670	116292201	11	0.28206	0.58676	3.6782e-07	7.3813e-05	4.96553637842779e-05	0.00533596091874694
NC_051791.1	8204659	8204704	5	0.67667	0.95227	0.00033341	8.6276e-05	0.0164575462652784	0.0176258057915194				NC_051778.1	28887194	28887393	11	0.24918	0.59494	3.6782e-07	0.00034658	4.96553637842779e-05	0.0128064824125
NC_051792.1	14664717	14664788	5	0.79567	0.9456	0.00033341	0.00043601	0.0164575462652784	0.0398252979748823				NC_051791.1	5622549	5623066	13	0.15433	0.45895	3.742e-07	6.3844e-07	5.0424474270073e-05	0.000233392488019802
NC_051792.1	7587998	7588231	5	0.74053	0.91707	0.00033341	3.7892e-05	0.0164575462652784	0.0109581251777188				NC_051799.1	5771785	5772141	13	0.1231	0.39849	3.742e-07	4.77e-05	5.0424474270073e-05	0.00386650126234907
NC_051799.1	6643468	6643570	5	0.2348	0.049	0.00033341	0.00042293	0.0164575462652784	0.0398252979748823				NC_051772.1	115168779	115169466	14	0.42681	0.71607	3.7474e-07	4.5179e-05	5.04512086235187e-05	0.00372762085530726
NC_051804.1	37117451	37117574	5	0.4148	0.1562	0.00033341	0.00042516	0.0164575462652784	0.0398252979748823				NC_051774.1	118609038	118609092	15	0.42364	0.59627	3.7768e-07	6.6036e-05	5.07544872793449e-05	0.0048788348194097
NC_051804.1	69865048	69865085	5	0.7452	0.92213	0.00033341	0.00042613	0.0164575462652784	0.0398252979748823				NC_051774.1	118621615	118621672	15	0.38847	0.22644	3.7768e-07	0.00010269	5.07544872793449e-05	0.00594286183777429
NC_051804.1	84476260	84476400	5	0.56087	0.71727	0.00033341	0.00042259	0.0164575462652784	0.0398252979748823				NC_051779.1	23779695	23779921	12	0.73975	0.40261	3.7884e-07	2.8336e-05	5.08640916e-05	0.0028921323455425
NC_051772.1	193126771	193126820	7	0.895	0.69271	0.00033747	0.00012765	0.0164843208870968	0.0224457058747994				NC_051795.1	4526427	4526804	16	0.16658	0.41765	3.8133e-07	3.8371e-06	5.11519040599455e-05	0.000774176860519126
NC_051772.1	186390689	186390911	5	0.49493	0.80867	0.00039057	0.00043095	0.0175887173977695	0.0398252979748823				NC_051784.1	4259661	4260241	9	0.72215	0.264	3.8235e-07	1.8156e-05	5.1195729057117e-05	0.00203293516603488
NC_051772.1	195315947	195316026	5	0.4804	0.8336	0.00039057	0.00046176	0.0175887173977695	0.0398252979748823				NC_051787.1	15705511	15705560	9	0.58237	0.76011	3.8235e-07	3.0711e-07	5.1195729057117e-05	0.000136206512882883
NC_051773.1	102828172	102828244	5	0.6956	0.88913	0.00039057	0.00042545	0.0175887173977695	0.0398252979748823				NC_051772.1	126974293	126975052	17	0.58431	0.34316	3.8462e-07	0.00038108	5.14064644162896e-05	0.0132444877206166
NC_051773.1	118197806	118197824	5	0.8584	0.68147	0.00039057	8.4265e-05	0.0175887173977695	0.0176258057915194				NC_051772.1	46702853	46703414	17	0.31082	0.54049	3.8462e-07	0.00026431	5.14064644162896e-05	0.0107536307410468
NC_051773.1	127130818	127130863	5	0.8418	0.54827	0.00039057	0.00042777	0.0175887173977695	0.0398252979748823				NC_051772.1	146083885	146084166	14	0.21317	0.48617	3.928e-07	0.00039641	5.23104050495942e-05	0.0132444877206166
NC_051773.1	138197390	138197466	5	0.58207	0.1206	0.00039057	0.00019246	0.0175887173977695	0.02978170192673				NC_051773.1	100002950	100003042	8	0.23421	0.49508	3.9276e-07	6.5506e-07	5.23104050495942e-05	0.000233683952512077
NC_051773.1	14212970	14213137	5	0.5548	0.8858	0.00039057	0.00024027	0.0175887173977695	0.0336646698876404				NC_051774.1	117950817	117950845	8	0.32096	0.81079	3.9276e-07	2.2305e-05	5.23104050495942e-05	0.00243473994456763
NC_051773.1	64558219	64558251	5	0.84927	0.95693	0.00039057	0.00043868	0.0175887173977695	0.0398252979748823				NC_051774.1	6966348	6966491	14	0.31117	0.56002	3.928e-07	0.00017514	5.23104050495942e-05	0.00882506020470829
NC_051773.1	8545917	8546077	7	0.55381	0.71871	0.00037151	0.00024634	0.0175887173977695	0.0336646698876404				NC_051774.1	118665371	118665413	15	0.43164	0.60522	3.9406e-07	0.0005279	5.24289303330333e-05	0.0147772977824109
NC_051774.1	70981056	70981117	5	0.9764	0.7728	0.00039057	0.00043917	0.0175887173977695	0.0398252979748823				NC_051798.1	3363826	3364029	13	0.74895	0.38174	3.944e-07	9.4101e-06	5.24289303330333e-05	0.00145678014559748
NC_051775.1	57014464	57014498	5	0.9424	0.81307	0.00039057	0.00042355	0.0175887173977695	0.0398252979748823				NC_051790.1	12574008	12574298	10	0.51037	0.77857	3.9561e-07	0.00019652	5.25424867715827e-05	0.00900911856276531
NC_051776.1	26706593	26706625	7	0.57971	0.94329	0.00037151	0.00024595	0.0175887173977695	0.0336646698876404				NC_051773.1	149139755	149139865	7	0.090429	0.44038	4.0016e-07	7.449e-06	5.29562994982079e-05	0.00118983542101293
NC_051776.1	27584868	27584938	5	0.6606	0.87947	0.00039057	0.00042276	0.0175887173977695	0.0398252979748823				NC_051779.1	9513439	9513544	7	0.74638	0.36486	4.0016e-07	1.5768e-05	5.29562994982079e-05	0.00185433048887122
NC_051778.1	10138573	10138804	5	0.6218	0.3022	0.00039057	0.0004247	0.0175887173977695	0.0398252979748823				NC_051784.1	4695099	4695303	7	0.33667	0.73305	4.0016e-07	7.3598e-06	5.29562994982079e-05	0.00118983542101293
NC_051779.1	16919472	16919484	5	0.9538	0.829	0.00039057	0.00043014	0.0175887173977695	0.0398252979748823				NC_051803.1	11913367	11913543	18	0.6975	0.48809	3.9954e-07	2.25e-05	5.29562994982079e-05	0.00245240036900369
NC_051779.1	22200764	22201009	5	0.41127	0.6472	0.00039057	0.0004253	0.0175887173977695	0.0398252979748823				NC_051790.1	7646196	7646664	12	0.27056	0.54617	4.0195e-07	0.00012782	5.31455627126231e-05	0.00687506711496746
NC_051782.1	16300056	16300106	5	0.66	0.4332	0.00039057	0.00043394	0.0175887173977695	0.0398252979748823				NC_051773.1	76407675	76408507	20	0.54507	0.29418	4.0854e-07	0.00014573	5.39685725044723e-05	0.00771976971664276
NC_051783.1	18039895	18040406	15	0.75522	0.85682	0.00037841	0.00053721	0.0175887173977695	0.0447098148549618				NC_051777.1	6924707	6925397	16	0.94158	0.8116	4.1186e-07	1.6199e-05	5.43585268453977e-05	0.00187640322431373
NC_051785.1	2492994	2493152	5	0.32193	0.5484	0.00039057	0.00044966	0.0175887173977695	0.0398252979748823				NC_051786.1	16155187	16155271	6	0.71078	0.24294	4.145e-07	2.1291e-07	5.46581165178571e-05	0.000108056580721649
NC_051787.1	2354019	2354158	5	0.72413	0.45767	0.00039057	0.00020104	0.0175887173977695	0.02978170192673				NC_051773.1	23502867	23503224	13	0.55008	0.29356	4.1565e-07	6.3364e-06	5.47608678412132e-05	0.00109069531421911
NC_051787.1	3254907	3254922	5	0.618	0.83373	0.00039057	0.00020806	0.0175887173977695	0.0302772				NC_051776.1	7724644	7725412	22	0.57482	0.32356	4.1734e-07	2.9664e-06	5.49345162745098e-05	0.000665812537386018
NC_051792.1	15454254	15454292	5	0.64887	0.13387	0.00039057	0.00042904	0.0175887173977695	0.0398252979748823				NC_051772.1	204242771	204243013	9	0.21989	0.57167	4.1872e-07	0.00010525	5.50180943772242e-05	0.00606487212251268
NC_051792.1	3767987	3768078	5	0.42007	0.64633	0.00039057	0.00019181	0.0175887173977695	0.02978170192673				NC_051782.1	6388198	6388361	9	0.69322	0.35256	4.1872e-07	1.1794e-06	5.50180943772242e-05	0.000359143106391753
NC_051796.1	977815	977914	5	0.23413	0.56233	0.00039057	0.00043272	0.0175887173977695	0.0398252979748823				NC_051772.1	87263422	87263693	11	0.80115	0.42724	4.209e-07	2.5964e-05	5.52553778666667e-05	0.00268529215406162
NC_051798.1	4818006	4818071	5	0.92293	0.66287	0.00039057	8.5254e-05	0.0175887173977695	0.0176258057915194				NC_051773.1	69318639	69318858	19	0.21325	0.39846	4.2377e-07	0.00026309	5.55827420337478e-05	0.0107069437889226
NC_051798.1	1788590	1788632	6	0.93394	0.78633	0.00039482	8.0131e-05	0.0177142573333333	0.0176258057915194				NC_051804.1	31720916	31721030	21	0.54459	0.73417	4.2527e-07	0.00012335	5.57299920408163e-05	0.00684176076115485
NC_051789.1	61166	61193	9	0.46637	0.29285	0.00040341	0.00011251	0.0180402701640689	0.0207610592893401				NC_051772.1	87472278	87472714	10	0.25053	0.6026	4.2753e-07	4.0457e-05	5.57786909628975e-05	0.00341431649885714
NC_051772.1	27546188	27546588	7	0.81986	0.94138	0.00040873	0.00046281	0.0181590044743276	0.0398252979748823				NC_051775.1	60675347	60675665	10	0.3224	0.61703	4.2753e-07	1.2734e-05	5.57786909628975e-05	0.00183068337706511
NC_051780.1	6400109	6400338	7	0.73048	0.88467	0.00040873	0.00046195	0.0181590044743276	0.0398252979748823				NC_051775.1	69515112	69515300	10	0.25163	0.60473	4.2753e-07	0.00035052	5.57786909628975e-05	0.0128936359352428
NC_051772.1	177679913	177680007	10	0.9538	0.84493	0.00043368	0.00019845	0.0187573997288136	0.02978170192673				NC_051786.1	14135939	14136126	10	0.22743	0.60133	4.2753e-07	0.00021065	5.57786909628975e-05	0.00913408333822666
NC_051772.1	21115937	21115992	5	0.82707	0.5492	0.00045678	0.00019406	0.0187573997288136	0.02978170192673				NC_051787.1	3559223	3559470	10	0.30973	0.69013	4.2753e-07	3.8248e-05	5.57786909628975e-05	0.00326709593522267
NC_051772.1	31682757	31682868	5	0.65933	0.88933	0.00045678	0.00042287	0.0187573997288136	0.0398252979748823				NC_051781.1	9507953	9508239	13	0.38095	0.64023	4.38e-07	0.00016568	5.69936405286344e-05	0.00855216406574394
NC_051772.1	76614256	76614362	5	0.95527	0.83233	0.00045678	0.00042652	0.0187573997288136	0.0398252979748823				NC_051786.1	14134303	14134419	8	0.23112	0.661	4.3763e-07	2.3545e-05	5.69936405286344e-05	0.00254563506954612
NC_051773.1	164795173	164795358	5	0.46827	0.69327	0.00045678	0.00021041	0.0187573997288136	0.0303700864285714				NC_051798.1	6088691	6088974	13	0.19228	0.473	4.38e-07	0.00018249	5.69936405286344e-05	0.00900911856276531
NC_051773.1	23295963	23296021	7	0.80881	0.509	0.00044941	0.00024006	0.0187573997288136	0.0336646698876404				NC_051791.1	8022355	8023078	24	0.55387	0.34039	4.4101e-07	0.00035902	5.73347939172535e-05	0.0131213325365009
NC_051773.1	34150306	34150434	5	0.93647	0.76093	0.00045678	0.00042999	0.0187573997288136	0.0398252979748823				NC_051775.1	3997491	3998043	11	0.20652	0.50718	4.5015e-07	0.00012844	5.84715948548813e-05	0.00687506711496746
NC_051773.1	43725946	43726119	7	0.90748	0.75371	0.00044941	0.00046486	0.0187573997288136	0.0398252979748823				NC_051773.1	100322717	100322808	12	0.37986	0.20089	4.5232e-07	3.2581e-06	5.87018352196837e-05	0.000712867453185185
NC_051774.1	1742972	1743106	5	0.5786	0.231	0.00045678	0.00043121	0.0187573997288136	0.0398252979748823				NC_051772.1	136983167	136983337	9	0.59074	0.25748	4.5843e-07	3.4318e-05	5.90279583870968e-05	0.00323293981542056
NC_051774.1	80427456	80427633	5	0.41273	0.69233	0.00045678	0.00042713	0.0187573997288136	0.0398252979748823				NC_051773.1	117746825	117747202	7	0.70348	0.33043	4.5655e-07	1.5492e-06	5.90279583870968e-05	0.000415535844021739
NC_051775.1	3663780	3663909	5	0.6022	0.358	0.00045678	0.00042407	0.0187573997288136	0.0398252979748823				NC_051773.1	40690659	40690892	9	0.76437	0.38037	4.5843e-07	3.3128e-05	5.90279583870968e-05	0.00318738839869707
NC_051775.1	4113801	4113901	5	0.16307	0.48553	0.00045678	0.00042113	0.0187573997288136	0.0398252979748823				NC_051774.1	36516910	36517316	9	0.77159	0.35715	4.5843e-07	0.00032497	5.90279583870968e-05	0.0125311995639687
NC_051776.1	11510274	11510332	5	0.6552	0.31533	0.00045678	0.00045932	0.0187573997288136	0.0398252979748823				NC_051778.1	3728799	3729000	7	0.34252	0.77667	4.5655e-07	6.7206e-07	5.90279583870968e-05	0.000237454232870813
NC_051776.1	61560070	61560091	5	0.67407	0.1516	0.00045678	9.7822e-05	0.0187573997288136	0.018645352048951				NC_051781.1	12420655	12420750	7	0.69676	0.26129	4.5655e-07	1.5609e-05	5.90279583870968e-05	0.00185433048887122
NC_051776.1	7090336	7090602	5	0.83453	0.58313	0.00045678	0.00042199	0.0187573997288136	0.0398252979748823				NC_051789.1	91676	91765	9	0.20489	0.4253	4.5843e-07	5.0398e-06	5.90279583870968e-05	0.000970838551629726
NC_051777.1	22063303	22063415	5	0.61673	0.8378	0.00045678	0.00042421	0.0187573997288136	0.0398252979748823				NC_051798.1	3418496	3418557	9	0.77326	0.40881	4.5843e-07	3.438e-05	5.90279583870968e-05	0.00323293981542056
NC_051778.1	21691602	21691734	5	0.5848	0.8246	0.00045678	0.00043125	0.0187573997288136	0.0398252979748823				NC_051804.1	96881	97083	7	0.25319	0.65086	4.5655e-07	1.5295e-05	5.90279583870968e-05	0.00185433048887122
NC_051778.1	36137939	36138114	5	0.76113	0.92293	0.00045678	0.00042418	0.0187573997288136	0.0398252979748823				NC_051772.1	192595423	192595938	13	0.54985	0.27821	4.6151e-07	7.6191e-05	5.93727790853658e-05	0.00538439252087556
NC_051779.1	15265632	15265663	5	0.885	0.99393	0.00045678	0.00042922	0.0187573997288136	0.0398252979748823				NC_051772.1	199557693	199557779	18	0.37357	0.55469	4.693e-07	0.00032259	6.03224087902524e-05	0.0124522627724066
NC_051779.1	27544320	27544417	5	0.64473	0.9208	0.00045678	0.00043049	0.0187573997288136	0.0398252979748823				NC_051785.1	11001154	11001937	17	0.27625	0.53714	4.7471e-07	0.00036817	6.09647349478261e-05	0.0132444877206166
NC_051780.1	22148486	22148574	5	0.27373	0.59007	0.00045678	0.00042766	0.0187573997288136	0.0398252979748823				NC_051773.1	71719657	71720146	19	0.24342	0.4814	4.7713e-07	0.00018242	6.12222872024327e-05	0.00900911856276531
NC_051780.1	8936248	8936280	5	0.44993	0.9482	0.00045678	0.00042653	0.0187573997288136	0.0398252979748823				NC_051773.1	14015027	14015401	11	0.22385	0.58724	4.8135e-07	4.4978e-05	6.14966264273356e-05	0.00372351784865471
NC_051782.1	10833247	10833320	9	0.70078	0.93344	0.00043066	0.00034257	0.0187573997288136	0.0398252979748823				NC_051774.1	25236195	25236399	11	0.3343	0.64555	4.8135e-07	4.8728e-06	6.14966264273356e-05	0.000949418151978892
NC_051785.1	13488402	13488495	5	0.98333	0.8486	0.00045678	8.7029e-05	0.0187573997288136	0.0176258057915194				NC_051774.1	93818643	93819270	11	0.23012	0.49703	4.8135e-07	4.7426e-06	6.14966264273356e-05	0.000935153339652871
NC_051785.1	8299165	8299303	5	0.064467	0.46693	0.00045678	0.00043588	0.0187573997288136	0.0398252979748823				NC_051780.1	15298177	15298473	16	0.8539	0.64148	4.8015e-07	0.0013423	6.14966264273356e-05	0.0268621876287263
NC_051786.1	6202379	6202446	5	0.35387	0.617	0.00045678	0.00043102	0.0187573997288136	0.0398252979748823				NC_051780.1	15310638	15310787	11	0.87721	0.61648	4.8135e-07	7.7458e-05	6.14966264273356e-05	0.00538439252087556
NC_051787.1	6929814	6929864	5	0.92547	0.71367	0.00045678	0.00042112	0.0187573997288136	0.0398252979748823				NC_051778.1	22775143	22775499	18	0.18363	0.40591	4.846e-07	0.0012809	6.18583313742437e-05	0.0258897692056583
NC_051793.1	4419071	4419261	5	0.9798	0.85493	0.00045678	0.00019229	0.0187573997288136	0.02978170192673				NC_051774.1	118659998	118660058	15	0.41033	0.56758	4.8676e-07	8.3654e-07	6.1898580627687e-05	0.000274535267615894
NC_051803.1	372734	372775	8	0.71746	0.85513	0.00045602	0.00054491	0.0187573997288136	0.044973018667676				NC_051779.1	26178699	26179088	8	0.73125	0.34725	4.8743e-07	9.1301e-05	6.1898580627687e-05	0.00539699313484487
NC_051804.1	58244458	58244481	5	0.80427	0.92867	0.00045678	0.00042192	0.0187573997288136	0.0398252979748823				NC_051779.1	28533016	28533182	8	0.89492	0.62067	4.8743e-07	2.5136e-05	6.1898580627687e-05	0.00263826259090909
NC_051773.1	119076710	119076879	12	0.76222	0.90039	0.00046079	0.0006078	0.0187735764349776	0.0486892011756062				NC_051790.1	2754935	2755170	8	0.19413	0.646	4.8743e-07	2.7129e-06	6.1898580627687e-05	0.000613576551454824
NC_051776.1	61999739	61999785	7	0.67929	0.86248	0.00049385	0.00023557	0.0197804886480529	0.0333116145525292				NC_051795.1	2907481	2907601	8	0.70375	0.27396	4.8743e-07	2.4284e-05	6.1898580627687e-05	0.00259160047254335
NC_051772.1	102976027	102976060	5	0.91527	0.8118	0.00053336	0.00042324	0.0201699990842872	0.0398252979748823				NC_051800.1	1714291	1714531	8	0.15158	0.50821	4.8743e-07	1.4361e-06	6.1898580627687e-05	0.000403992710285714
NC_051772.1	131994408	131994489	5	0.6234	0.8308	0.00053336	0.00042852	0.0201699990842872	0.0398252979748823				NC_051774.1	10565123	10565181	6	0.26244	0.014111	4.8911e-07	1.3317e-06	6.19521156003431e-05	0.000384135627539063
NC_051772.1	186530470	186530503	5	0.90247	0.47247	0.00053336	0.00045038	0.0201699990842872	0.0398252979748823				NC_051778.1	25538590	25538636	6	0.23517	0.64117	4.8911e-07	7.4533e-06	6.19521156003431e-05	0.00118983542101293
NC_051772.1	47448718	47448970	5	0.899	0.4126	0.00053336	0.00042227	0.0201699990842872	0.0398252979748823				NC_051797.1	645227	645351	6	0.68761	0.25622	4.8911e-07	5.3992e-07	6.19521156003431e-05	0.000205516095051546
NC_051773.1	18388029	18388365	5	0.5384	0.7646	0.00053336	0.00042835	0.0201699990842872	0.0398252979748823				NC_051776.1	6544357	6544726	14	0.2044	0.4644	4.9643e-07	1.7367e-05	6.28254072579263e-05	0.00196846881273983
NC_051773.1	59067671	59067678	5	0.9212	0.70287	0.00053336	8.424e-05	0.0201699990842872	0.0176258057915194				NC_051778.1	34564428	34564602	10	0.6796	0.33003	4.9898e-07	0.00021058	6.30400831650984e-05	0.00913372969750367
NC_051774.1	77145299	77145322	5	0.7946	0.62267	0.00053336	0.00042379	0.0201699990842872	0.0398252979748823				NC_051782.1	15784579	15784900	16	0.2834	0.47402	4.9885e-07	2.5073e-05	6.30400831650984e-05	0.00263487260028449
NC_051775.1	12949341	12949356	5	0.8074	0.3092	0.00053336	0.00020936	0.0201699990842872	0.0303700864285714				NC_051772.1	77336880	77337465	18	0.48507	0.65111	5.0038e-07	0.00015328	6.31629246324786e-05	0.00811098886420638
NC_051775.1	27977914	27978245	5	0.7924	0.4368	0.00053336	0.0004218	0.0201699990842872	0.0398252979748823				NC_051774.1	118619588	118619657	15	0.32018	0.45313	5.0768e-07	0.00078704	6.39750439590444e-05	0.0200958473596466
NC_051776.1	11154285	11154339	5	0.66927	0.8452	0.00053336	0.00042776	0.0201699990842872	0.0398252979748823				NC_051787.1	5546319	5546844	15	0.16309	0.44276	5.0768e-07	2.7126e-05	6.39750439590444e-05	0.00278789966179541
NC_051776.1	33330160	33330319	5	0.1306	0.44567	0.00053336	8.9148e-05	0.0201699990842872	0.0176258057915194				NC_051776.1	18027036	18027699	20	0.27428	0.4796	5.0885e-07	5.0583e-05	6.40132433134583e-05	0.00402508226670259
NC_051776.1	54581055	54581076	5	0.6294	0.18993	0.00053336	0.00042897	0.0201699990842872	0.0398252979748823				NC_051787.1	15891715	15891985	12	0.12492	0.41867	5.0876e-07	0.00011998	6.40132433134583e-05	0.00674010126283758
NC_051776.1	63978314	63978665	9	0.63219	0.80704	0.00052309	0.00057799	0.0201699990842872	0.0470218324832215				NC_051803.1	11159298	11159348	13	0.214	0.32733	5.1223e-07	2.5622e-05	6.4383605506383e-05	0.00265736485814607
NC_051776.1	8260576	8260693	5	0.97433	0.83127	0.00053336	0.00042226	0.0201699990842872	0.0398252979748823				NC_051773.1	164788211	164788317	16	0.42779	0.64685	5.1826e-07	0.00043694	6.50861404251701e-05	0.0132444877206166
NC_051778.1	16661824	16662094	5	0.80033	0.51493	0.00053336	0.00044022	0.0201699990842872	0.0398252979748823				NC_051772.1	96225141	96225445	7	0.75876	0.39229	5.2057e-07	1.5636e-05	6.50994603979678e-05	0.00185433048887122
NC_051779.1	32285992	32286035	5	0.46907	0.834	0.00053336	0.0004397	0.0201699990842872	0.0398252979748823				NC_051774.1	78169127	78169170	7	0.39533	0.79029	5.2057e-07	1.5679e-06	6.50994603979678e-05	0.000417840122162162
NC_051783.1	14960844	14960853	5	0.93753	0.76507	0.00053336	0.0004246	0.0201699990842872	0.0398252979748823				NC_051775.1	31565496	31565900	7	0.40581	0.72048	5.2057e-07	3.4003e-06	6.50994603979678e-05	0.000727221475142046
NC_051784.1	4845450	4845645	5	0.43593	0.7886	0.00053336	0.00044689	0.0201699990842872	0.0398252979748823				NC_051775.1	7758047	7758213	7	0.31833	0.68138	5.2057e-07	3.2357e-05	6.50994603979678e-05	0.00313417087524494
NC_051784.1	8826317	8826336	5	0.8078	0.62307	0.00053336	0.00042846	0.0201699990842872	0.0398252979748823				NC_051804.1	79776594	79776661	7	0.43219	0.72552	5.2057e-07	1.4874e-05	6.50994603979678e-05	0.00185433048887122
NC_051787.1	4150464	4150514	5	0.82967	0.5952	0.00053336	0.00020619	0.0201699990842872	0.0302151491129032				NC_051780.1	7513773	7514699	21	0.59248	0.37432	5.2144e-07	1.4269e-05	6.51530898138748e-05	0.00185433048887122
NC_051789.1	6320	6337	5	0.2478	0.42107	0.00053336	1.5051e-05	0.0201699990842872	0.00609646819354839				NC_051772.1	4282007	4282499	15	0.25462	0.51849	5.2946e-07	0.00015924	6.60992543871513e-05	0.00838730255349501
NC_051790.1	3461343	3461402	5	0.82373	0.59733	0.00053336	0.00042499	0.0201699990842872	0.0398252979748823				NC_051772.1	124505377	124505917	16	0.47117	0.73585	5.384e-07	0.0001207	6.69946145622896e-05	0.00676735099051233
NC_051772.1	171479758	171479787	7	0.84871	0.97081	0.00054236	7.0445e-06	0.0202643390541467	0.00362814871415094				NC_051775.1	20222892	20223387	10	0.13247	0.4032	5.389e-07	0.00012349	6.69946145622896e-05	0.00684176076115485
NC_051775.1	67143907	67143969	7	0.94352	0.83205	0.00054236	0.00046391	0.0202643390541467	0.0398252979748823				NC_051775.1	57030073	57030266	10	0.87447	0.64587	5.389e-07	0.00020319	6.69946145622896e-05	0.0090225279344558
NC_051779.1	28984470	28984549	13	0.91346	0.76785	0.00055498	0.00025673	0.0206721043662453	0.0348137375373134				NC_051779.1	5258898	5259262	10	0.8784	0.41657	5.389e-07	5.3423e-07	6.69946145622896e-05	0.000204953971220779
NC_051772.1	15225505	15225943	9	0.73663	0.87226	0.00059464	0.0003388	0.0212968915362865	0.0398252979748823				NC_051787.1	9929567	9930212	16	0.49115	0.77131	5.384e-07	0.00066386	6.69946145622896e-05	0.0176503350142501
NC_051772.1	174100425	174100486	5	0.69853	0.9352	0.00062176	0.00044964	0.0212968915362865	0.0398252979748823				NC_051773.1	161217086	161217385	13	0.40815	0.67331	5.3957e-07	2.8662e-05	6.70214917830109e-05	0.00291533203719008
NC_051772.1	3408962	3409138	5	0.79047	0.96187	0.00062176	0.00019285	0.0212968915362865	0.02978170192673				NC_051772.1	205471187	205471208	8	0.18925	0.65183	5.4267e-07	1.2924e-05	6.72369040520134e-05	0.00183531984230769
NC_051773.1	130805023	130805065	5	0.70727	0.22027	0.00062176	0.0002103	0.0212968915362865	0.0303700864285714				NC_051772.1	58759450	58759658	8	0.75092	0.32325	5.4267e-07	9.0665e-05	6.72369040520134e-05	0.00539513924486508
NC_051773.1	154862546	154862930	5	0.59413	0.85067	0.00062176	0.00042389	0.0212968915362865	0.0398252979748823				NC_051786.1	15361197	15361309	8	0.089583	0.46629	5.4267e-07	6.396e-06	6.72369040520134e-05	0.00109204490635838
NC_051773.1	77906901	77907084	5	0.5036	0.709	0.00062176	0.00019682	0.0212968915362865	0.02978170192673				NC_051803.1	12247304	12247431	14	0.69929	0.47938	5.4488e-07	4.6029e-05	6.74541343839061e-05	0.003768279922949
NC_051773.1	97702907	97702974	5	0.65507	0.87567	0.00062176	0.00042796	0.0212968915362865	0.0398252979748823				NC_051779.1	8958304	8958715	17	0.72012	0.48024	5.4574e-07	2.1948e-05	6.75040157956449e-05	0.00240298432987398
NC_051773.1	99915560	99915662	12	0.55175	0.26711	0.00061767	3.2723e-06	0.0212968915362865	0.00208634958947368				NC_051783.1	633617	633681	9	0.89393	0.69467	5.4901e-07	3.4266e-05	6.78516635062762e-05	0.00323293981542056
NC_051774.1	54072815	54073050	5	0.3464	0.565	0.00062176	0.00019551	0.0212968915362865	0.02978170192673				NC_051774.1	119222122	119222496	13	0.26544	0.53774	5.6831e-07	7.5591e-05	7.01782070150502e-05	0.00538439252087556
NC_051775.1	8877765	8877808	5	0.24467	0.0516	0.00062176	8.5164e-05	0.0212968915362865	0.0176258057915194				NC_051774.1	118962220	118962796	26	0.29538	0.43706	5.6978e-07	1.7678e-05	7.02422691318865e-05	0.00199453486783804
NC_051779.1	2500003	2500467	5	0.8058	0.93727	0.00062176	0.00042251	0.0212968915362865	0.0398252979748823				NC_051783.1	1310941	1311343	19	0.29765	0.59432	5.695e-07	5.8591e-05	7.02422691318865e-05	0.00462493115927312
NC_051780.1	26647452	26647468	5	0.58347	0.75293	0.00062176	0.0004226	0.0212968915362865	0.0398252979748823				NC_051784.1	23141351	23141425	14	0.32398	0.44843	5.7079e-07	0.00092246	7.03080936697248e-05	0.0200958473596466
NC_051782.1	202944	202995	5	0.75047	0.97593	0.00062176	0.00042212	0.0212968915362865	0.0398252979748823				NC_051780.1	8696408	8696670	6	0.88978	0.54933	5.7659e-07	1.3317e-06	7.0845258327787e-05	0.000384135627539063
NC_051785.1	9619679	9619721	5	0.011133	0.17247	0.00062176	0.00042275	0.0212968915362865	0.0398252979748823				NC_051783.1	4935681	4935874	6	0.26428	0.70433	5.7659e-07	2.1291e-07	7.0845258327787e-05	0.000108056580721649
NC_051786.1	11724855	11725081	5	0.69567	0.14687	0.00062176	8.8957e-05	0.0212968915362865	0.0176258057915194				NC_051795.1	7440466	7440530	6	0.27794	0.7615	5.7659e-07	1.3317e-06	7.0845258327787e-05	0.000384135627539063
NC_051787.1	15592494	15592506	5	0.91353	0.78853	0.00062176	0.00043506	0.0212968915362865	0.0398252979748823				NC_051781.1	22371959	22372131	21	0.28143	0.45756	5.7707e-07	0.00074453	7.08452961180382e-05	0.0194789886926484
NC_051787.1	15903636	15903696	10	0.4327	0.24093	0.00060361	0.00035546	0.0212968915362865	0.0398252979748823				NC_051784.1	15531756	15531920	10	0.92507	0.74587	5.8188e-07	2.2548e-05	7.12581055721393e-05	0.00245581974336283
NC_051791.1	2822749	2822948	5	0.9478	0.7642	0.00062176	0.00044103	0.0212968915362865	0.0398252979748823				NC_051786.1	11885650	11886308	16	0.3079	0.58619	5.8095e-07	0.00045709	7.12581055721393e-05	0.0132444877206166
NC_051794.1	2511095	2511320	5	0.43973	0.75493	0.00062176	0.00043635	0.0212968915362865	0.0398252979748823				NC_051792.1	11268103	11268412	10	0.30183	0.63127	5.8188e-07	1.914e-06	7.12581055721393e-05	0.000495924115789474
NC_051804.1	29668606	29668728	5	0.97493	0.81227	0.00062176	0.00043835	0.0212968915362865	0.0398252979748823				NC_051772.1	195296253	195296428	11	0.30927	0.57848	5.8796e-07	2.3345e-05	7.19430194200497e-05	0.00252956691489362
NC_051804.1	68653780	68653851	7	0.028619	0.58133	0.00059527	0.00046436	0.0212968915362865	0.0398252979748823				NC_051773.1	120444450	120444705	7	0.81324	0.52757	5.9321e-07	3.2295e-05	7.21668794810544e-05	0.00313417087524494
NC_051785.1	431720	432159	10	0.892	0.69797	0.00063735	0.00033632	0.0216878030898876	0.0398252979748823				NC_051773.1	23337312	23337524	7	0.14371	0.461	5.9321e-07	7.3326e-06	7.21668794810544e-05	0.00118983542101293
NC_051772.1	123317898	123318151	7	0.67176	0.85719	0.00065296	0.00046537	0.0220196773770492	0.0398252979748823				NC_051775.1	17623234	17623486	7	0.36962	0.72181	5.9321e-07	3.2493e-06	7.21668794810544e-05	0.00071271994272997
NC_051779.1	8744575	8744735	7	0.064905	0.2531	0.00065296	0.00024596	0.0220196773770492	0.0336646698876404				NC_051780.1	470059	470229	7	0.66229	0.22024	5.9321e-07	7.3381e-06	7.21668794810544e-05	0.00118983542101293
NC_051772.1	162527498	162527850	6	0.20656	0.58733	0.00071093	0.00033971	0.0227037624863309	0.0398252979748823				NC_051783.1	12893515	12893686	7	0.14619	0.55881	5.9321e-07	1.5718e-05	7.21668794810544e-05	0.00185433048887122
NC_051772.1	202391799	202391933	6	0.24989	0.58811	0.00071093	0.00033971	0.0227037624863309	0.0398252979748823				NC_051787.1	6244102	6244226	7	0.66981	0.27333	5.9321e-07	1.5384e-05	7.21668794810544e-05	0.00185433048887122
NC_051772.1	35063057	35063300	5	0.80933	0.95713	0.00072364	0.00044646	0.0227037624863309	0.0398252979748823				NC_051790.1	10364680	10364729	7	0.819	0.41257	5.9321e-07	3.2057e-06	7.21668794810544e-05	0.000705583647242921
NC_051774.1	54622299	54622479	5	0.569	0.15993	0.00072364	0.00020753	0.0227037624863309	0.0302772				NC_051781.1	3116470	3116680	22	0.61476	0.80523	5.9569e-07	2.5878e-05	7.24089386090535e-05	0.00268015143197756
NC_051774.1	71262853	71263024	5	0.24407	0.723	0.00072364	0.00045396	0.0227037624863309	0.0398252979748823				NC_051772.1	42798174	42798422	14	0.65338	0.35962	5.9788e-07	2.3697e-05	7.26153777302632e-05	0.00255215634183673
NC_051776.1	4533056	4533472	5	0.49993	0.85987	0.00072364	0.00042155	0.0227037624863309	0.0398252979748823				NC_051772.1	44498048	44498354	9	0.18411	0.62315	6.0054e-07	0.00010664	7.26397641769042e-05	0.00612346615863141
NC_051779.1	6271859	6272011	5	0.87773	0.70713	0.00072364	0.00019558	0.0227037624863309	0.02978170192673				NC_051773.1	4463909	4464168	9	0.25819	0.56859	6.0054e-07	0.00011184	7.26397641769042e-05	0.00634314046082949
NC_051782.1	19507767	19507819	5	0.25273	0.055133	0.00072364	0.0004307	0.0227037624863309	0.0398252979748823				NC_051776.1	36757601	36757745	9	0.3337	0.66944	6.0054e-07	6.1939e-05	7.26397641769042e-05	0.0047994275818468
NC_051782.1	2738865	2739112	9	0.37733	0.20833	0.00071922	0.00047065	0.0227037624863309	0.0401196926505082				NC_051787.1	3354829	3355286	15	0.23302	0.48711	6.0033e-07	0.00023636	7.26397641769042e-05	0.0100656782122261
NC_051785.1	15499609	15499638	5	0.4784	0.741	0.00072364	0.00045549	0.0227037624863309	0.0398252979748823				NC_051789.1	106126	106186	15	0.19511	0.31587	6.0033e-07	4.1033e-05	7.26397641769042e-05	0.00344865149857874
NC_051785.1	20860183	20860209	5	0.9078	0.70893	0.00072364	0.00042883	0.0227037624863309	0.0398252979748823				NC_051774.1	119636190	119636313	8	0.16712	0.50087	6.0393e-07	9.1371e-05	7.26925980195599e-05	0.00539699313484487
NC_051787.1	13554432	13554715	5	0.9186	0.7398	0.00072364	0.00045619	0.0227037624863309	0.0398252979748823				NC_051774.1	71907510	71907701	8	0.19921	0.61458	6.0393e-07	0.00030014	7.26925980195599e-05	0.011990093713822
NC_051791.1	4809469	4809549	5	0.95853	0.70887	0.00072364	0.00042781	0.0227037624863309	0.0398252979748823				NC_051776.1	28366834	28367411	8	0.24704	0.60808	6.0393e-07	4.7673e-05	7.26925980195599e-05	0.00386643475947282
NC_051793.1	5853255	5853417	5	0.8608	0.6174	0.00072364	0.0004358	0.0227037624863309	0.0398252979748823				NC_051789.1	8965297	8965495	8	0.56358	0.18842	6.0393e-07	0.00029173	7.26925980195599e-05	0.0117550936470267
NC_051793.1	5927400	5927429	5	0.944	0.82413	0.00072364	0.00042362	0.0227037624863309	0.0398252979748823				NC_051794.1	365774	365824	8	0.29942	0.67004	6.0393e-07	6.4773e-06	7.26925980195599e-05	0.00109453771132723
NC_051789.1	190775	190944	12	0.37764	0.27419	0.00075874	0.00052011	0.0236417225607316	0.043586097509608				NC_051796.1	3860263	3860387	8	0.64412	0.22138	6.0393e-07	3.1735e-06	7.26925980195599e-05	0.000704167926119403
NC_051778.1	39755320	39755447	9	0.7467	0.85756	0.00076587	0.00058581	0.0237687852604611	0.0471059758762887				NC_051785.1	9530894	9531023	25	0.31584	0.48047	6.047e-07	0.00021236	7.27260083876221e-05	0.0091641369567757
NC_051772.1	16036010	16036343	8	0.91029	0.73137	0.0007766	0.00030456	0.0239857	0.0398252979748823				NC_051782.1	20920601	20920726	12	0.86219	0.67444	6.0632e-07	0.00020511	7.27431311779042e-05	0.00905870018834081
NC_051776.1	962730	963069	7	0.74133	0.52952	0.00078426	0.00024387	0.0240587312211593	0.0336646698876404				NC_051783.1	17060932	17061243	12	0.67633	0.37197	6.0632e-07	0.00051212	7.27431311779042e-05	0.0144203032755005
NC_051789.1	55537	55626	7	0.45781	0.30657	0.00078426	0.00046522	0.0240587312211593	0.0398252979748823				NC_051785.1	6098863	6099072	12	0.27394	0.51328	6.0632e-07	2.5387e-05	7.27431311779042e-05	0.0026394994697609
NC_051773.1	100349822	100349904	22	0.39212	0.28877	0.00080915	0.00029723	0.0242140813787639	0.03937521018226				NC_051773.1	99901513	99901637	32	0.38761	0.28703	6.2144e-07	0.00033097	7.44966332467533e-05	0.0126887785002529
NC_051774.1	117085109	117085132	5	0.52873	0.77887	0.00084085	0.00042372	0.0242140813787639	0.0398252979748823				NC_051773.1	111557816	111558757	15	0.25116	0.51722	6.2593e-07	0.00053379	7.47137484621578e-05	0.0149040001247401
NC_051775.1	32389711	32389723	5	0.895	0.477	0.00084085	0.00042541	0.0242140813787639	0.0398252979748823				NC_051773.1	119015392	119015708	11	0.19567	0.47391	6.2831e-07	0.00019324	7.47137484621578e-05	0.00900911856276531
NC_051776.1	29934765	29934993	5	0.53053	0.266	0.00084085	0.00043799	0.0242140813787639	0.0398252979748823				NC_051777.1	28658431	28658774	10	0.22667	0.52093	6.2816e-07	2.3078e-05	7.47137484621578e-05	0.00250647780073529
NC_051776.1	58208350	58208661	5	0.49713	0.83433	0.00084085	0.00044022	0.0242140813787639	0.0398252979748823				NC_051777.1	31854193	31854333	10	0.36883	0.6939	6.2816e-07	0.0002095	7.47137484621578e-05	0.00910560491465568
NC_051777.1	1579423	1579588	5	0.0055333	0.2546	0.00084085	0.00043142	0.0242140813787639	0.0398252979748823				NC_051778.1	4029870	4030349	15	0.76029	0.5218	6.2593e-07	6.588e-05	7.47137484621578e-05	0.0048697454054054
NC_051778.1	23938944	23939031	11	0.71609	0.86255	0.00083545	0.00014258	0.0242140813787639	0.0247530685987261				NC_051781.1	22414961	22415339	27	0.34485	0.5451	6.2688e-07	0.00034013	7.47137484621578e-05	0.0126980433695652
NC_051778.1	4992660	4992736	5	0.29127	0.64753	0.00084085	0.00043039	0.0242140813787639	0.0398252979748823				NC_051792.1	4194397	4194687	11	0.25358	0.59858	6.2831e-07	0.00034786	7.47137484621578e-05	0.0128181376097804
NC_051779.1	28070607	28070692	5	0.81033	0.97187	0.00084085	0.00042984	0.0242140813787639	0.0398252979748823				NC_051792.1	9317639	9317999	10	0.3106	0.6078	6.2816e-07	6.9052e-06	7.47137484621578e-05	0.00114931613025872
NC_051781.1	20699770	20699879	5	0.5748	0.79373	0.00084085	0.00044501	0.0242140813787639	0.0398252979748823				NC_051793.1	979539	979931	18	0.3993	0.68011	6.2556e-07	0.00022468	7.47137484621578e-05	0.0096126200811124
NC_051781.1	3272907	3272929	5	0.39733	0.50853	0.00084085	0.00044327	0.0242140813787639	0.0398252979748823				NC_051797.1	1285848	1286297	11	0.79073	0.5267	6.2831e-07	4.8025e-06	7.47137484621578e-05	0.000944442639813582
NC_051781.1	5102048	5102107	5	0.69273	0.9174	0.00084085	0.00043399	0.0242140813787639	0.0398252979748823				NC_051790.1	3109011	3109289	13	0.62521	0.36972	6.3028e-07	9.4059e-06	7.48877095092518e-05	0.00145678014559748
NC_051784.1	2152307	2152325	5	0.74973	0.95133	0.00084085	0.00042279	0.0242140813787639	0.0398252979748823				NC_051804.1	29660340	29661175	72	0.27666	0.52654	6.5004e-07	7.7118e-07	7.71734385530547e-05	0.000259441464738041
NC_051792.1	16439873	16439975	5	0.47867	0.2206	0.00084085	0.00044222	0.0242140813787639	0.0398252979748823				NC_051773.1	99912366	99912413	15	0.54738	0.33376	6.5258e-07	6.7386e-05	7.74127611405622e-05	0.00496120187138584
NC_051777.1	7508035	7508269	7	0.60643	0.80329	0.00085873	0.00046084	0.0244896408527335	0.0398252979748823				NC_051789.1	15195	15337	21	0.19062	0.31798	6.547e-07	0.0011772	7.76019167736758e-05	0.0241807358553547
NC_051772.1	157532378	157532442	5	0.91253	0.7176	0.00097547	0.00043871	0.0255223403455724	0.0398252979748823				NC_051779.1	30160884	30161101	18	0.16343	0.31646	6.6654e-07	0.00045914	7.89419615557338e-05	0.0132444877206166
NC_051772.1	197963275	197963330	5	0.4874	0.71727	0.00097547	0.00042702	0.0255223403455724	0.0398252979748823				NC_051779.1	12124211	12125036	20	0.26917	0.48463	6.6794e-07	1.5986e-05	7.90443835416667e-05	0.00186048570055162
NC_051772.1	90461387	90461542	5	0.61267	0.85347	0.00097547	0.00043187	0.0255223403455724	0.0398252979748823				NC_051776.1	4637844	4638166	11	0.28045	0.62588	6.7133e-07	4.5749e-05	7.91862920830008e-05	0.00375785542880979
NC_051774.1	3190925	3191085	5	0.82513	0.50793	0.00097547	0.00042905	0.0255223403455724	0.0398252979748823				NC_051781.1	19961533	19961615	8	0.63742	0.26342	6.7182e-07	1.4929e-06	7.91862920830008e-05	0.00041171064141791
NC_051776.1	31495585	31495969	11	0.16124	0.34324	0.00095895	3.5547e-05	0.0255223403455724	0.010949785983871				NC_051782.1	471918	472631	8	0.29996	0.6295	6.7182e-07	4.8345e-05	7.91862920830008e-05	0.0038895445597177
NC_051776.1	36600205	36600428	5	0.8286	0.97747	0.00097547	0.0004247	0.0255223403455724	0.0398252979748823				NC_051789.1	7764675	7764918	8	0.68213	0.35675	6.7182e-07	0.0003055	7.91862920830008e-05	0.0120371999180761
NC_051776.1	65552494	65552620	5	0.6402	0.8596	0.00097547	0.00042802	0.0255223403455724	0.0398252979748823				NC_051795.1	1026957	1027070	8	0.77704	0.43038	6.7182e-07	4.8761e-05	7.91862920830008e-05	0.00389377141491086
NC_051778.1	1647500	1647579	5	0.93547	0.76093	0.00097547	0.00042521	0.0255223403455724	0.0398252979748823				NC_051772.1	88827541	88827645	16	0.69525	0.86281	6.7601e-07	9.0837e-05	7.9300429618745e-05	0.00539647051206758
NC_051780.1	4400862	4400927	5	0.28373	0.745	0.00097547	0.00044261	0.0255223403455724	0.0398252979748823				NC_051772.1	97095216	97095229	7	0.5179	0.85857	6.7557e-07	1.254e-07	7.9300429618745e-05	7.46442388537549e-05
NC_051781.1	3023165	3023201	5	0.0808	0.22987	0.00097547	0.00042271	0.0255223403455724	0.0398252979748823				NC_051779.1	22217366	22217550	7	0.78214	0.292	6.7557e-07	7.1953e-06	7.9300429618745e-05	0.00117987283240844
NC_051783.1	16034978	16035085	5	0.0978	0.42667	0.00097547	0.00042926	0.0255223403455724	0.0398252979748823				NC_051784.1	20691094	20691333	7	0.64533	0.22948	6.7557e-07	1.5446e-05	7.9300429618745e-05	0.00185433048887122
NC_051783.1	3318025	3318177	5	0.79527	0.4252	0.00097547	0.00043848	0.0255223403455724	0.0398252979748823				NC_051793.1	67083	67364	7	0.30424	0.6969	6.7557e-07	3.1823e-05	7.9300429618745e-05	0.00313417087524494
NC_051791.1	1191709	1191916	5	0.64787	0.86893	0.00097547	0.00042165	0.0255223403455724	0.0398252979748823				NC_051803.1	171475	171512	7	0.54052	0.7969	6.7557e-07	1.5401e-06	7.9300429618745e-05	0.000415535844021739
NC_051792.1	2108217	2108326	5	0.96387	0.83393	0.00097547	0.00044431	0.0255223403455724	0.0398252979748823				NC_051772.1	21470918	21471107	10	0.82413	0.5444	6.7798e-07	3.7098e-05	7.93424629318542e-05	0.00323293981542056
NC_051799.1	6800119	6800209	5	0.5738	0.7116	0.00097547	0.00023642	0.0255223403455724	0.033388506373057				NC_051775.1	57195317	57195390	10	0.1998	0.43853	6.7798e-07	0.00012101	7.93424629318542e-05	0.00677220382341796
NC_051800.1	4180575	4180619	5	0.15587	0.66987	0.00097547	0.00044622	0.0255223403455724	0.0398252979748823				NC_051781.1	15886886	15887223	10	0.20127	0.5268	6.7798e-07	1.2583e-05	7.93424629318542e-05	0.00182332991674829
NC_051773.1	66143014	66143210	6	0.47867	0.87694	0.0010004	0.00033971	0.0259689548571429	0.0398252979748823				NC_051772.1	6972938	6973256	15	0.28482	0.54058	6.8031e-07	0.00014803	7.94891642325949e-05	0.00783879622445321
NC_051775.1	10086710	10087263	6	0.12389	0.37028	0.0010004	0.0001673	0.0259689548571429	0.0281367715562404				NC_051774.1	23717148	23717245	15	0.24558	0.55151	6.8031e-07	0.0016653	7.94891642325949e-05	0.0288282781823745
NC_051772.1	28901350	28901432	7	0.64186	0.24676	0.0010277	6.4783e-05	0.026399958869258	0.0162787268219178				NC_051772.1	84843270	84843446	9	0.16707	0.48619	7.1795e-07	8.9828e-06	8.35000166981132e-05	0.00140536096313559
NC_051782.1	2468595	2468880	17	0.68006	0.79633	0.0010279	0.00059331	0.026399958869258	0.0475633941617647				NC_051774.1	70415658	70416497	22	0.75032	0.52509	7.1886e-07	7.6566e-05	8.35000166981132e-05	0.00538439252087556
NC_051772.1	102980975	102981040	9	0.74263	0.9	0.0010442	0.00031807	0.0267053598874032	0.0398252979748823				NC_051776.1	27584048	27584169	14	0.71031	0.50631	7.1916e-07	7.2635e-05	8.35000166981132e-05	0.00526626927589593
NC_051774.1	82304857	82305424	8	0.52496	0.71567	0.0010435	0.00030567	0.0267053598874032	0.0398252979748823				NC_051777.1	30658078	30658427	9	0.21863	0.56763	7.1795e-07	3.2033e-05	8.35000166981132e-05	0.00313417087524494
NC_051772.1	140716576	140717061	5	0.599	0.8492	0.0011298	0.00043242	0.0267835561643836	0.0398252979748823				NC_051779.1	21973741	21973890	9	0.30185	0.63256	7.1795e-07	3.235e-05	8.35000166981132e-05	0.00313417087524494
NC_051772.1	201286051	201286348	5	0.91567	0.74633	0.0011298	0.00043378	0.0267835561643836	0.0398252979748823				NC_051781.1	10622178	10622339	14	0.32876	0.59236	7.1916e-07	0.0012727	8.35000166981132e-05	0.0258897692056583
NC_051772.1	45010633	45010792	5	0.37893	0.016667	0.0011298	0.000427	0.0267835561643836	0.0398252979748823				NC_051782.1	9977059	9977288	11	0.17352	0.49509	7.1717e-07	0.00012474	8.35000166981132e-05	0.00685922379041249
NC_051772.1	72247013	72247087	5	0.7872	0.94247	0.0011298	0.00043894	0.0267835561643836	0.0398252979748823				NC_051799.1	270679	270830	9	0.35374	0.65152	7.1795e-07	0.00058551	8.35000166981132e-05	0.0157649796573095
NC_051773.1	135286571	135286822	5	0.72387	0.9276	0.0011298	0.00019615	0.0267835561643836	0.02978170192673				NC_051773.1	111230219	111230592	12	0.51431	0.79256	7.2179e-07	9.7205e-06	8.37395469835035e-05	0.00148094805321757
NC_051773.1	151308935	151309047	5	0.88453	0.71213	0.0011298	0.00043836	0.0267835561643836	0.0398252979748823				NC_051774.1	71920358	71920608	10	0.16553	0.45197	7.316e-07	0.00057906	8.4744527372549e-05	0.0156989342165138
NC_051773.1	38063979	38064055	5	0.44693	0.90033	0.0011298	0.00043635	0.0267835561643836	0.0398252979748823				NC_051775.1	3970082	3970231	10	0.48107	0.1736	7.316e-07	2.2033e-05	8.4744527372549e-05	0.00241039387925926
NC_051773.1	52642314	52642416	5	0.2454	0.071533	0.0011298	0.00044515	0.0267835561643836	0.0398252979748823				NC_051785.1	1562443	1562822	18	0.30852	0.56546	7.3291e-07	5.8628e-05	8.48297374529781e-05	0.00462537964316239
NC_051773.1	7663617	7663688	5	0.71353	0.44687	0.0011298	0.00023966	0.0267835561643836	0.0336646698876404				NC_051773.1	49060291	49060522	8	0.065083	0.39283	7.4704e-07	1.3987e-06	8.63298830672926e-05	0.000398020432177264
NC_051774.1	118726841	118726906	8	0.63804	0.74075	0.0011224	0.00047884	0.0267835561643836	0.0406905766484801				NC_051783.1	15091476	15091758	8	0.19017	0.51987	7.4704e-07	1.5225e-06	8.63298830672926e-05	0.000414399558747698
NC_051778.1	21018225	21018482	5	0.89687	0.55967	0.0011298	0.00045472	0.0267835561643836	0.0398252979748823				NC_051778.1	30957781	30957958	25	0.42348	0.57185	7.4839e-07	0.00021218	8.64182726426896e-05	0.0091641369567757
NC_051779.1	31604156	31604403	5	0.74167	0.503	0.0011298	0.0004372	0.0267835561643836	0.0398252979748823				NC_051773.1	103362651	103362918	14	0.10331	0.2904	7.5299e-07	0.00016634	8.67128969680436e-05	0.00855216406574394
NC_051780.1	7904378	7904426	5	0.3396	0.6738	0.0011298	0.00044532	0.0267835561643836	0.0398252979748823				NC_051776.1	66784965	66785415	14	0.2839	0.47474	7.5299e-07	0.00083851	8.67128969680436e-05	0.0200958473596466
NC_051784.1	4563905	4563971	5	0.6902	0.89153	0.0011298	0.00042385	0.0267835561643836	0.0398252979748823				NC_051777.1	23387906	23388595	14	0.43064	0.70602	7.5299e-07	5.8978e-05	8.67128969680436e-05	0.00464802659658484
NC_051785.1	6940360	6940403	5	0.74607	0.2618	0.0011298	8.5547e-05	0.0267835561643836	0.0176258057915194				NC_051785.1	1549080	1549665	22	0.30624	0.54706	7.5329e-07	1.2322e-05	8.67128969680436e-05	0.00180002359841741
NC_051787.1	3216611	3216730	5	0.53287	0.76267	0.0011298	0.00047612	0.0267835561643836	0.040526716099844				NC_051772.1	65373285	65373335	16	0.47369	0.67004	7.5696e-07	0.0001806	8.70674964485981e-05	0.00900911856276531
NC_051787.1	9009528	9009633	5	0.94393	0.81027	0.0011298	0.00042569	0.0267835561643836	0.0398252979748823				NC_051773.1	153936167	153936704	7	0.24971	0.59686	7.6889e-07	3.2351e-05	8.74184720631255e-05	0.00313417087524494
NC_051791.1	5629578	5629645	5	0.65813	0.86667	0.0011298	0.00022916	0.0267835561643836	0.0324894644473342				NC_051773.1	164324480	164324611	11	0.32933	0.65009	7.6602e-07	1.2686e-06	8.74184720631255e-05	0.000375526659719439
NC_051799.1	2747519	2747861	8	0.67104	0.42637	0.0012067	0.00054481	0.0282503058191969	0.044973018667676				NC_051773.1	23749169	23749393	7	0.19581	0.54262	7.6889e-07	3.422e-06	8.74184720631255e-05	0.000727221475142046
NC_051772.1	38243994	38244188	5	0.54567	0.73207	0.0013065	0.0004348	0.0285170108108108	0.0398252979748823				NC_051773.1	71380874	71381101	11	0.23191	0.48736	7.6602e-07	0.00020098	8.74184720631255e-05	0.00900911856276531
NC_051773.1	115438558	115438645	5	0.3064	0.60067	0.0013065	0.00042432	0.0285170108108108	0.0398252979748823				NC_051774.1	115760178	115760357	7	0.76019	0.27024	7.6889e-07	1.5601e-05	8.74184720631255e-05	0.00185433048887122
NC_051773.1	141211791	141211841	5	0.309	0.66333	0.0013065	0.00043422	0.0285170108108108	0.0398252979748823				NC_051774.1	42541470	42541622	7	0.57071	0.18871	7.6889e-07	0.00024694	8.74184720631255e-05	0.0101152261449115
NC_051773.1	21186685	21186892	6	0.83067	0.93894	0.0012504	0.00033971	0.0285170108108108	0.0398252979748823				NC_051775.1	7557548	7557585	7	0.147	0.58548	7.6889e-07	6.5147e-05	8.74184720631255e-05	0.0048412542990982
NC_051774.1	49069509	49069731	6	0.68483	0.87467	0.0012504	0.00033971	0.0285170108108108	0.0398252979748823				NC_051778.1	14811187	14811353	7	0.68081	0.25948	7.6889e-07	7.4484e-06	8.74184720631255e-05	0.00118983542101293
NC_051775.1	7427329	7427344	5	0.9214	0.8112	0.0013065	0.0004221	0.0285170108108108	0.0398252979748823				NC_051778.1	31195880	31196060	7	0.13652	0.45433	7.6889e-07	1.5702e-06	8.74184720631255e-05	0.000417840122162162
NC_051782.1	10617682	10617752	5	0.7074	0.92587	0.0013065	0.00043993	0.0285170108108108	0.0398252979748823				NC_051782.1	16122211	16122756	11	0.33158	0.65248	7.6602e-07	2.3485e-05	8.74184720631255e-05	0.00254100817948718
NC_051782.1	9171802	9172041	5	0.96467	0.81327	0.0013065	0.00042276	0.0285170108108108	0.0398252979748823				NC_051785.1	2832049	2832276	7	0.723	0.23743	7.6889e-07	7.3024e-06	8.74184720631255e-05	0.00118983542101293
NC_051783.1	17433289	17433362	5	0.5978	0.39267	0.0013065	0.00042401	0.0285170108108108	0.0398252979748823				NC_051789.1	9603275	9603632	12	0.41961	0.66419	7.6479e-07	7.4848e-05	8.74184720631255e-05	0.00538439252087556
NC_051787.1	1227011	1227175	5	0.84287	0.47333	0.0013065	0.00047632	0.0285170108108108	0.040526716099844				NC_051795.1	4327203	4327245	7	0.11905	0.60743	7.6889e-07	3.4626e-06	8.74184720631255e-05	0.000727221475142046
NC_051773.1	118094016	118094047	7	0.7179	0.874	0.0013396	0.0002438	0.0288467765356508	0.0336646698876404				NC_051798.1	5314153	5314265	7	0.88362	0.42595	7.6889e-07	3.2312e-05	8.74184720631255e-05	0.00313417087524494
NC_051772.1	14113742	14114398	7	0.88757	0.73505	0.0014616	0.00046476	0.0300154806351524	0.0398252979748823				NC_051803.1	12563335	12563679	20	0.37523	0.52575	7.645e-07	0.00083822	8.74184720631255e-05	0.0200958473596466
NC_051772.1	195544314	195544354	5	0.70213	0.94667	0.0015084	0.00043601	0.0300154806351524	0.0398252979748823				NC_051785.1	12554517	12554912	13	0.14244	0.49782	7.7434e-07	0.0013602	8.79703848153846e-05	0.0271872483150629
NC_051772.1	57275807	57276047	5	0.4558	0.2384	0.0015084	0.0001959	0.0300154806351524	0.02978170192673				NC_051775.1	44621137	44621885	29	0.8024	0.65114	7.7821e-07	4.3929e-05	8.83420881552652e-05	0.00365717591939121
NC_051774.1	16506148	16506478	5	0.784	0.9202	0.0015084	8.7384e-05	0.0300154806351524	0.0176258057915194				NC_051780.1	32504	32542	21	0.21816	0.36087	7.8048e-07	0.001301	8.85317286635945e-05	0.0261064387228261
NC_051779.1	21109314	21109454	9	0.58104	0.77863	0.0015007	0.00034174	0.0300154806351524	0.0398252979748823				NC_051773.1	11428906	11429332	9	0.63319	0.24178	7.8467e-07	6.1904e-05	8.8734400941807e-05	0.0047994275818468
NC_051779.1	21382805	21382829	5	0.8194	0.23327	0.0015084	0.00019383	0.0300154806351524	0.02978170192673				NC_051775.1	44490692	44490846	9	0.16019	0.44474	7.8467e-07	0.00034144	8.8734400941807e-05	0.0127177052444556
NC_051779.1	7113319	7113443	5	0.86527	0.96827	0.0015084	0.00043155	0.0300154806351524	0.0398252979748823				NC_051776.1	11758609	11758793	9	0.80756	0.42737	7.8467e-07	8.6043e-06	8.8734400941807e-05	0.00135858101260684
NC_051783.1	5803474	5803666	5	0.82693	0.95167	0.0015084	0.00042828	0.0300154806351524	0.0398252979748823				NC_051777.1	21642856	21643257	9	0.25381	0.60793	7.8467e-07	1.751e-05	8.8734400941807e-05	0.0019788292027544
NC_051786.1	5165698	5165772	5	0.62467	0.88673	0.0015084	0.00043034	0.0300154806351524	0.0398252979748823				NC_051785.1	5889074	5889626	19	0.65577	0.43686	7.8546e-07	5.7674e-05	8.87557780719204e-05	0.00456474565166131
NC_051786.1	6433548	6433629	5	0.27573	0.65007	0.0015084	0.00021333	0.0300154806351524	0.0305601881102362				NC_051772.1	5853225	5853420	10	0.5638	0.2692	7.8929e-07	0.00012485	8.89164384515637e-05	0.00685922379041249
NC_051787.1	12177057	12177086	5	0.32187	0.2062	0.0015084	0.00042834	0.0300154806351524	0.0398252979748823				NC_051773.1	34405387	34405462	10	0.303	0.5555	7.8929e-07	0.00021261	8.89164384515637e-05	0.00916792942773723
NC_051787.1	3259051	3259074	5	0.48773	0.62853	0.0015084	0.00052292	0.0300154806351524	0.0437543176669225				NC_051784.1	7913289	7913716	10	0.79303	0.51447	7.8929e-07	1.9937e-05	8.89164384515637e-05	0.00221466873383459
NC_051798.1	4727561	4727669	5	0.8012	0.4102	0.0015084	0.00042586	0.0300154806351524	0.0398252979748823				NC_051792.1	16439553	16439932	14	0.29417	0.6371	7.8837e-07	1.7417e-05	8.89164384515637e-05	0.00197111058467433
NC_051803.1	14063863	14063945	5	0.8018	0.597	0.0015084	0.00042136	0.0300154806351524	0.0398252979748823				NC_051782.1	15533239	15534422	30	0.83744	0.63886	8.0101e-07	0.00023218	9.01679618064024e-05	0.00991626142857143
NC_051772.1	62401673	62401800	5	0.67147	0.85967	0.0017386	0.00042752	0.0315290425149701	0.0398252979748823				NC_051784.1	8750363	8750459	15	0.33393	0.54171	8.0306e-07	0.00053294	9.03298768773801e-05	0.0148873417174201
NC_051775.1	66224408	66224655	5	0.46873	0.6624	0.0017386	0.00042205	0.0315290425149701	0.0398252979748823				NC_051787.1	2082273	2082785	13	0.36328	0.71979	8.1503e-07	7.587e-05	9.16065187747336e-05	0.00538439252087556
NC_051776.1	17863714	17863886	5	0.2686	0.44933	0.0017386	0.00042246	0.0315290425149701	0.0398252979748823				NC_051772.1	84465376	84465722	11	0.28339	0.60112	8.1807e-07	0.00013016	9.18782815437262e-05	0.00693334079336459
NC_051778.1	39772576	39772769	5	0.74393	0.89213	0.0017386	0.00042979	0.0315290425149701	0.0398252979748823				NC_051774.1	118655816	118655896	17	0.49033	0.34671	8.2576e-07	0.0015039	9.26714807294833e-05	0.0288282781823745
NC_051787.1	1685196	1685309	5	0.6924	0.41093	0.0017386	0.00043685	0.0315290425149701	0.0398252979748823				NC_051784.1	11686450	11686755	8	0.23517	0.57312	8.3034e-07	2.4567e-05	9.29735286277483e-05	0.00261214950539957
NC_051789.1	9773329	9773439	5	0.3384	0.182	0.0017386	0.0004225	0.0315290425149701	0.0398252979748823				NC_051785.1	9231923	9232444	8	0.16771	0.507	8.3034e-07	8.9621e-05	9.29735286277483e-05	0.00538439252087556
NC_051794.1	4251846	4251879	5	0.88233	0.6372	0.0017386	0.00042242	0.0315290425149701	0.0398252979748823				NC_051798.1	5238766	5238967	8	0.71975	0.36654	8.3034e-07	6.4502e-06	9.29735286277483e-05	0.00109342364116972
NC_051794.1	949380	949523	5	0.9054	0.646	0.0017386	0.00043699	0.0315290425149701	0.0398252979748823				NC_051789.1	107553	107647	19	0.17793	0.37091	8.3241e-07	0.002017	9.31346973409091e-05	0.0295143874962846
NC_051772.1	53284719	53284821	5	0.5916	0.89093	0.0020008	0.00042859	0.0333372765235986	0.0398252979748823				NC_051773.1	99899454	99899672	25	0.43813	0.29403	8.401e-07	0.00021591	9.39239431491294e-05	0.00927772242944428
NC_051773.1	57528135	57528356	5	0.43173	0.81367	0.0020008	0.00043219	0.0333372765235986	0.0398252979748823				NC_051775.1	52637961	52638563	10	0.2096	0.57413	8.5134e-07	4.099e-05	9.49649193806647e-05	0.00344747842255125
NC_051774.1	529127	529153	5	0.754	0.87467	0.0020008	0.0004243	0.0333372765235986	0.0398252979748823				NC_051781.1	3690653	3691110	10	0.50447	0.1965	8.5134e-07	0.00012468	9.49649193806647e-05	0.00685922379041249
NC_051774.1	6073168	6073348	5	0.8238	0.4766	0.0020008	0.00044314	0.0333372765235986	0.0398252979748823				NC_051789.1	16566	16597	10	0.1309	0.26183	8.5134e-07	3.5245e-06	9.49649193806647e-05	0.000735566316101695
NC_051776.1	18344104	18344280	5	0.7958	0.67407	0.0020008	0.00043055	0.0333372765235986	0.0398252979748823				NC_051772.1	63409597	63409966	13	0.35164	0.6919	8.5778e-07	0.00012352	9.5310485406015e-05	0.00684176076115485
NC_051796.1	5879396	5879462	5	0.031467	0.2338	0.0020008	0.00042389	0.0333372765235986	0.0398252979748823				NC_051774.1	116050469	116050666	9	0.18819	0.48841	8.5733e-07	0.00011248	9.5310485406015e-05	0.00636721300114987
NC_051772.1	144852864	144852917	5	0.67833	0.8826	0.0022988	0.00043112	0.0350873538849223	0.0398252979748823				NC_051774.1	36483608	36484024	12	0.68119	0.35122	8.5831e-07	2.6876e-06	9.5310485406015e-05	0.000610152942396313
NC_051772.1	33908368	33908504	5	0.8758	0.6618	0.0022988	0.00044857	0.0350873538849223	0.0398252979748823				NC_051776.1	38336495	38336795	13	0.077974	0.34405	8.5778e-07	0.00010808	9.5310485406015e-05	0.00620133143745144
NC_051774.1	53687598	53687656	5	0.47987	0.68167	0.0022988	0.0004281	0.0350873538849223	0.0398252979748823				NC_051780.1	7192781	7193201	13	0.83087	0.56556	8.5778e-07	0.00030397	9.5310485406015e-05	0.0120371999180761
NC_051775.1	22043950	22044004	5	0.65793	0.86593	0.0022988	0.00050012	0.0350873538849223	0.0423010730178433				NC_051780.1	8960453	8960699	9	0.27693	0.6253	8.5733e-07	9.2641e-06	9.5310485406015e-05	0.00144173410421496
NC_051776.1	17548680	17548745	5	0.68293	0.95533	0.0022988	0.00043445	0.0350873538849223	0.0398252979748823				NC_051774.1	118615394	118615440	14	0.30231	0.40969	8.6397e-07	0.00021993	9.58669161006762e-05	0.00943125486933798
NC_051776.1	36734722	36734927	5	0.5072	0.17953	0.0022988	0.00019354	0.0350873538849223	0.02978170192673				NC_051782.1	75734	75892	33	0.32435	0.42609	8.6564e-07	5.888e-06	9.59801095795796e-05	0.00105931329390987
NC_051787.1	5177747	5177772	5	0.493	0.754	0.0022988	0.00045537	0.0350873538849223	0.0398252979748823				NC_051803.1	15075575	15075733	36	0.42954	0.56291	8.7106e-07	0.000426	9.6508612408102e-05	0.0132444877206166
NC_051773.1	164243013	164243044	5	0.7002	0.4242	0.002637	0.00043029	0.0367160884483416	0.0398252979748823				NC_051772.1	79093581	79093836	7	0.68905	0.31076	8.7456e-07	1.5671e-05	9.65342988340807e-05	0.00185433048887122
NC_051778.1	2835132	2835262	5	0.74833	0.45053	0.002637	0.00042128	0.0367160884483416	0.0398252979748823				NC_051776.1	24571651	24571771	7	0.78733	0.4299	8.7456e-07	3.1873e-05	9.65342988340807e-05	0.00313417087524494
NC_051779.1	29004694	29004775	5	0.748	0.57073	0.002637	0.00042634	0.0367160884483416	0.0398252979748823				NC_051778.1	22785422	22785557	7	0.19762	0.5901	8.7456e-07	0.00012827	9.65342988340807e-05	0.00687506711496746
NC_051780.1	16530780	16530859	5	0.9112	0.7442	0.002637	0.00042647	0.0367160884483416	0.0398252979748823				NC_051790.1	3097670	3097939	7	0.27752	0.64024	8.7456e-07	6.9286e-07	9.65342988340807e-05	0.000239956667546729
NC_051787.1	2476049	2476115	5	0.8668	0.583	0.002637	0.00044096	0.0367160884483416	0.0398252979748823				NC_051791.1	3183384	3183667	11	0.48906	0.77185	8.7351e-07	0.00032155	9.65342988340807e-05	0.0124252741889063
NC_051792.1	7724363	7724459	5	0.737	0.89153	0.002637	0.000439	0.0367160884483416	0.0398252979748823				NC_051772.1	161494735	161495345	16	0.129	0.38498	8.7953e-07	6.0689e-05	9.7010385489171e-05	0.00475054543349232
NC_051772.1	89894083	89894325	8	0.65133	0.78812	0.0027911	0.00048455	0.0383493974291115	0.0410797420684292				NC_051782.1	17449924	17450522	19	0.14558	0.361	8.8206e-07	0.00038022	9.72168353283582e-05	0.0132444877206166
NC_051772.1	64957259	64957337	5	0.81907	0.5202	0.0030201	0.00020532	0.0386875129362002	0.0301687578436658				NC_051774.1	51466717	51467258	17	0.60512	0.34192	8.8424e-07	0.00012227	9.73844305443699e-05	0.00681598667924528
NC_051776.1	33454686	33454879	5	0.5688	0.7632	0.0030201	0.00042201	0.0386875129362002	0.0398252979748823				NC_051773.1	16265477	16265948	26	0.77436	0.59117	8.9887e-07	0.0001728	9.89219161177347e-05	0.00872202980177717
NC_051777.1	28871787	28872210	11	0.33336	0.62745	0.002989	0.00034586	0.0386875129362002	0.0398252979748823				NC_051773.1	52814814	52815257	13	0.098923	0.36562	9.0268e-07	0.00045786	9.92672423827252e-05	0.0132444877206166
NC_051783.1	15410326	15410368	5	0.6864	0.34993	0.0030201	0.00042344	0.0386875129362002	0.0398252979748823				NC_051785.1	3149802	3150050	14	0.42188	0.70131	9.0434e-07	0.0009076	9.93757963244048e-05	0.0200958473596466
NC_051793.1	6638832	6638871	5	0.929	0.7968	0.0030201	0.00042149	0.0386875129362002	0.0398252979748823				NC_051775.1	67155268	67155596	12	0.56158	0.29747	9.091e-07	0.00020771	9.98245872862454e-05	0.00907531255532605
NC_051803.1	8976691	8976709	5	0.74047	0.87647	0.0030201	0.00042235	0.0386875129362002	0.0398252979748823				NC_051774.1	75394353	75394520	16	0.24379	0.53013	9.1303e-07	0.00013227	0.0001001072662732	0.00703704035662824
NC_051772.1	175087951	175088049	5	0.73153	0.52527	0.0034534	0.00044092	0.0406160073786408	0.0398252979748823				NC_051776.1	19903986	19904243	16	0.50398	0.74496	9.1303e-07	0.00066681	0.0001001072662732	0.0176503350142501
NC_051786.1	12862014	12862270	5	0.5848	0.1778	0.0034534	0.000423	0.0406160073786408	0.0398252979748823				NC_051804.1	731404	731872	27	0.36016	0.56793	9.1518e-07	6.712e-05	0.000100268560103858	0.00494901931103345
NC_051781.1	5266081	5266312	5	0.67707	0.95207	0.0039425	0.00045441	0.0426212052351899	0.0398252979748823				NC_051773.1	156060966	156061682	10	0.20633	0.49477	9.1809e-07	1.2733e-05	0.000100289788468935	0.00183068337706511
NC_051793.1	2721848	2721907	5	0.90913	0.76447	0.0039425	0.00044904	0.0426212052351899	0.0398252979748823				NC_051776.1	9318310	9318529	10	0.40533	0.6666	9.1809e-07	7.1554e-05	0.000100289788468935	0.00521348727479033
NC_051798.1	3483538	3483557	5	0.2616	0.1434	0.0039425	0.0004231	0.0426212052351899	0.0398252979748823				NC_051785.1	2946065	2946401	10	0.30083	0.70417	9.1809e-07	0.00034448	0.000100289788468935	0.0127616924272818
NC_051772.1	7442025	7442151	5	0.13847	0.3948	0.0044937	0.00042859	0.0445350546495773	0.0398252979748823				NC_051796.1	3000927	3001169	10	0.1101	0.43107	9.1809e-07	0.00012516	0.000100289788468935	0.0068640012031192
NC_051791.1	4308909	4309173	5	0.8258	0.93113	0.0044937	0.00042235	0.0445350546495773	0.0398252979748823				NC_051772.1	56383092	56383253	8	0.81204	0.27383	9.2255e-07	4.8801e-05	0.000100331728240059	0.00389377141491086
NC_051773.1	59503963	59504008	7	0.65976	0.82933	0.0046545	0.00046491	0.045630925006744	0.0398252979748823				NC_051773.1	129109807	129109882	8	0.19229	0.55592	9.2255e-07	0.00030729	0.000100331728240059	0.0120371999180761
NC_051772.1	100454228	100454288	5	0.48007	0.58267	0.0051139	0.00051301	0.0464313841938708	0.043157				NC_051773.1	31514022	31514289	8	0.20813	0.52421	9.2255e-07	9.1477e-05	0.000100331728240059	0.00539699313484487
NC_051800.1	621821	621840	5	0.88553	0.62693	0.0051139	0.00042238	0.0464313841938708	0.0398252979748823				NC_051787.1	15888087	15888244	8	0.0995	0.29779	9.2255e-07	6.241e-06	0.000100331728240059	0.00108130803637427
NC_051772.1	33596558	33596905	11	0.74633	0.85033	0.0057155	0.00019612	0.0488762186868297	0.02978170192673				NC_051793.1	378798	379227	8	0.62771	0.27967	9.2255e-07	1.296e-05	0.000100331728240059	0.00183689965451056
NC_051774.1	74004681	74004831	5	0.69547	0.83533	0.0058104	0.00044973	0.0488762186868297	0.0398252979748823				NC_051794.1	305394	305478	8	0.41163	0.71542	9.2255e-07	4.8412e-05	0.000100331728240059	0.0038895445597177
NC_051804.1	29645650	29645725	5	0.4612	0.67307	0.0058104	0.00044832	0.0488762186868297	0.0398252979748823				NC_051787.1	11761518	11761894	11	0.82148	0.45785	9.3257e-07	0.00020668	0.000101272302007353	0.00906612255047506
													NC_051789.1	9480186	9480268	11	0.72585	0.41279	9.3257e-07	0.00012498	0.000101272302007353	0.00685922379041249
													NC_051773.1	64029920	64030023	9	0.36789	0.70967	9.3645e-07	1.5536e-05	0.000101469819552458	0.00185433048887122
													NC_051774.1	81305206	81305392	9	0.26633	0.65607	9.3645e-07	0.00011122	0.000101469819552458	0.00632497904505198
													NC_051804.1	1949949	1950008	9	0.32915	0.67259	9.3645e-07	6.1423e-05	0.000101469819552458	0.00478202501159726
													NC_051773.1	159541484	159541527	6	0.087222	0.63667	9.3913e-07	3.1945e-06	0.000101685608922287	0.000704167926119403
													NC_051773.1	41452636	41452798	23	0.76174	0.88229	9.4188e-07	0.00067567	0.000101902166464129	0.0177718658290294
													NC_051777.1	27095812	27096346	18	0.74335	0.54007	9.4251e-07	0.00010027	0.000101902166464129	0.00581648705027494
													NC_051774.1	52274031	52274650	24	0.1536	0.33746	9.4619e-07	3.9202e-05	0.000102187185065789	0.00332618362435382
													NC_051784.1	12525655	12525973	14	0.66498	0.36826	9.4653e-07	2.6291e-05	0.000102187185065789	0.00271530874055944
													NC_051773.1	139647994	139648176	13	0.43677	0.16351	9.4985e-07	4.2025e-05	0.000102470706099343	0.00351451315118913
													NC_051774.1	59725686	59726368	12	0.19178	0.48672	9.6279e-07	0.00012097	0.00010379087029927	0.00677220382341796
													NC_051772.1	123613220	123613583	40	0.22871	0.34631	9.7749e-07	0.0035925	0.000105298702122538	0.0422848408492504
													NC_051772.1	129632280	129633285	15	0.31453	0.55316	9.867e-07	0.00050593	0.000106213364650146	0.014270491934683
													NC_051772.1	176487685	176487960	14	0.37386	0.62945	9.9061e-07	0.0006253	0.00010631896903693	0.0167695536045034
													NC_051773.1	25992980	25993114	10	0.32163	0.63127	9.8985e-07	6.8057e-05	0.00010631896903693	0.00500063197661692
													NC_051774.1	33572853	33572987	7	0.31581	0.68281	9.9416e-07	1.5688e-05	0.00010631896903693	0.00185433048887122
													NC_051775.1	70016436	70016505	7	0.5209	0.090238	9.9416e-07	1.547e-06	0.00010631896903693	0.000415535844021739
													NC_051784.1	5257696	5257736	7	0.7989	0.42233	9.9416e-07	3.4628e-06	0.00010631896903693	0.000727221475142046
													NC_051786.1	5145427	5145543	7	0.20324	0.6099	9.9416e-07	1.5568e-05	0.00010631896903693	0.00185433048887122
													NC_051797.1	636433	636527	7	0.12629	0.5449	9.9416e-07	1.5563e-05	0.00010631896903693	0.00185433048887122
													NC_051798.1	6122834	6123009	10	0.72467	0.37323	9.8985e-07	1.2276e-05	0.00010631896903693	0.00179893406944444
													NC_051804.1	1891809	1891982	7	0.2651	0.61929	9.9416e-07	7.4531e-06	0.00010631896903693	0.00118983542101293
													NC_051773.1	46986424	46987108	13	0.29044	0.51546	9.9938e-07	7.6004e-05	0.000106722655690528	0.00538439252087556
													NC_051774.1	119288270	119288446	13	0.88351	0.61136	9.9938e-07	0.00018322	0.000106722655690528	0.00900911856276531
													NC_051773.1	112069673	112070343	12	0.67639	0.34064	1.0195e-06	4.7954e-05	0.000108786591948239	0.00387433167724289
													NC_051773.1	127205461	127205680	9	0.23159	0.58296	1.0226e-06	2.9308e-05	0.000108786591948239	0.00296470493972603
													NC_051774.1	1215173	1215306	8	0.67242	0.30808	1.0246e-06	9.1632e-05	0.000108786591948239	0.00539699313484487
													NC_051776.1	25725168	25725379	9	0.063889	0.31456	1.0226e-06	6.1847e-05	0.000108786591948239	0.0047994275818468
													NC_051778.1	27204	27537	8	0.34646	0.53629	1.0246e-06	0.00030374	0.000108786591948239	0.0120371999180761
													NC_051785.1	6894791	6894897	8	0.096042	0.36	1.0246e-06	6.4066e-06	0.000108786591948239	0.00109259162517321
													NC_051786.1	47958	48046	8	0.092667	0.21417	1.0246e-06	4.6656e-05	0.000108786591948239	0.00381124207577434
													NC_051792.1	9022782	9023008	9	0.38363	0.73422	1.0226e-06	0.0015613	0.000108786591948239	0.0288282781823745
													NC_051792.1	8603083	8603646	20	0.33413	0.58862	1.0265e-06	3.148e-05	0.000108910027658046	0.00313417087524494
													NC_051778.1	22766401	22766672	13	0.099231	0.33023	1.0514e-06	0.0006678	0.000111391832568149	0.0176503350142501
													NC_051787.1	2628797	2629185	13	0.21979	0.53469	1.0514e-06	0.00011717	0.000111391832568149	0.0066124264921666
													NC_051785.1	9548792	9549153	61	0.28192	0.39014	1.0567e-06	0.000241	0.000111873094121864	0.0101152261449115
													NC_051773.1	7941394	7941437	11	0.47276	0.61706	1.0624e-06	2.6578e-05	0.000112235188555079	0.00273920323935799
													NC_051775.1	66610699	66610863	11	0.653	0.34358	1.0624e-06	0.00011693	0.000112235188555079	0.00660140472859327
													NC_051789.1	93583	93643	11	0.19509	0.38512	1.0624e-06	0.00011476	0.000112235188555079	0.00648633357826253
													NC_051783.1	17062420	17063046	12	0.66853	0.38264	1.0795e-06	0.00012876	0.000113960168334525	0.00687506711496746
													NC_051773.1	69318294	69318502	28	0.31386	0.41864	1.0839e-06	0.002988	0.000114342933642857	0.0386388873128448
													NC_051772.1	138955528	138955794	16	0.12304	0.31098	1.0999e-06	2.5052e-05	0.000115947987937188	0.00263487260028449
													NC_051773.1	99916029	99916090	13	0.58421	0.30469	1.106e-06	0.0023441	0.000116424828225232	0.0337092126083147
													NC_051795.1	2881270	2881468	13	0.34605	0.61064	1.106e-06	0.00043942	0.000116424828225232	0.0132444877206166
													NC_051775.1	66532758	66533266	9	0.94507	0.7487	1.1163e-06	0.00011184	0.000117175004051173	0.00634314046082949
													NC_051778.1	26702594	26703085	9	0.24704	0.64367	1.1163e-06	5.7906e-05	0.000117175004051173	0.00458065304445635
													NC_051782.1	12308094	12308714	15	0.29371	0.5566	1.1156e-06	0.00014393	0.000117175004051173	0.0076326311561939
													NC_051804.1	457674	457903	9	0.32167	0.056963	1.1163e-06	0.0001116	0.000117175004051173	0.00633682906574394
													NC_051772.1	123160314	123160466	7	0.20886	0.48852	1.1294e-06	3.4356e-06	0.000117796579519774	0.000727221475142046
													NC_051773.1	137649991	137650206	7	0.20129	0.63257	1.1294e-06	0.00012861	0.000117796579519774	0.00687506711496746
													NC_051774.1	25328421	25328546	7	0.69576	0.28257	1.1294e-06	3.2434e-05	0.000117796579519774	0.00313417087524494
													NC_051775.1	20388483	20388566	7	0.71195	0.27595	1.1294e-06	7.1289e-06	0.000117796579519774	0.00117245001347439
													NC_051775.1	22953542	22953625	7	0.34005	0.63476	1.1294e-06	1.5596e-05	0.000117796579519774	0.00185433048887122
													NC_051776.1	48363395	48363692	7	0.64781	0.30719	1.1294e-06	3.2764e-06	0.000117796579519774	0.000713699468436578
													NC_051780.1	7521540	7521623	7	0.462	0.13114	1.1294e-06	0.00012769	0.000117796579519774	0.00687506711496746
													NC_051791.1	7789654	7789877	7	0.17162	0.57886	1.1294e-06	1.5538e-05	0.000117796579519774	0.00185433048887122
													NC_051801.1	159283	159337	7	0.65467	0.35124	1.1294e-06	3.4292e-06	0.000117796579519774	0.000727221475142046
													NC_051772.1	189425291	189425397	8	0.76604	0.34137	1.1374e-06	0.00015419	0.000117964514466292	0.00815330000358038
													NC_051772.1	203278855	203279381	14	0.25005	0.52957	1.135e-06	0.00017166	0.000117964514466292	0.00867338136845706
													NC_051773.1	100314997	100315093	11	0.18945	0.42791	1.1337e-06	0.00012567	0.000117964514466292	0.00687506711496746
													NC_051773.1	80287508	80287596	8	0.90887	0.73362	1.1374e-06	4.8299e-05	0.000117964514466292	0.00388943893729553
													NC_051775.1	45393042	45393679	14	0.81521	0.56205	1.135e-06	0.00041321	0.000117964514466292	0.0132444877206166
													NC_051793.1	7786175	7786804	14	0.26545	0.5385	1.135e-06	0.00039975	0.000117964514466292	0.0132444877206166
													NC_051795.1	4500666	4500751	8	0.93275	0.58658	1.1374e-06	3.2827e-07	0.000117964514466292	0.000143725866183432
													NC_051798.1	3420622	3420661	8	0.17654	0.40817	1.1374e-06	4.5994e-05	0.000117964514466292	0.00376766680199667
													NC_051774.1	116361763	116362298	12	0.24481	0.489	1.1428e-06	7.7382e-05	0.000118441395929825	0.00538439252087556
													NC_051773.1	100355179	100355226	10	0.13047	0.3335	1.1499e-06	0.00012426	0.000118843653673898	0.00685872124626866
													NC_051774.1	11775161	11775231	10	0.85617	0.5925	1.1499e-06	2.0911e-05	0.000118843653673898	0.00230827531240658
													NC_051783.1	10323784	10324088	10	0.16447	0.56	1.1499e-06	0.00034373	0.000118843653673898	0.0127448489457831
													NC_051792.1	11730086	11730331	10	0.68857	0.41063	1.1499e-06	6.9543e-05	0.000118843653673898	0.00508956200545094
													NC_051780.1	17743101	17743223	17	0.74496	0.88357	1.1606e-06	0.0001616	0.000119865631748252	0.00849040996086802
													NC_051772.1	3512039	3512642	20	0.32863	0.57953	1.1724e-06	0.00033346	0.000120999709014675	0.0126887785002529
													NC_051777.1	28047009	28047329	16	0.67575	0.44231	1.1845e-06	0.00031145	0.000122163142807263	0.0121421484270256
													NC_051773.1	3997212	3997731	12	0.68836	0.422	1.2097e-06	0.0011852	0.000124140809444444	0.0243382929365962
													NC_051774.1	81310500	81310674	12	0.46928	0.73939	1.2097e-06	0.00019696	0.000124140809444444	0.00900911856276531
													NC_051776.1	66053540	66053878	11	0.20955	0.49521	1.2096e-06	0.0003079	0.000124140809444444	0.0120371999180761
													NC_051785.1	2867882	2868285	15	0.62536	0.38247	1.2104e-06	0.0011232	0.000124140809444444	0.0231165391304348
													NC_051789.1	78407	78502	12	0.3	0.55636	1.2097e-06	5.6544e-07	0.000124140809444444	0.00021249177648855
													NC_051790.1	1096631	1096771	11	0.575	0.28385	1.2096e-06	1.429e-05	0.000124140809444444	0.00185433048887122
													NC_051795.1	307167	307682	12	0.15422	0.41019	1.2097e-06	4.7622e-05	0.000124140809444444	0.00386636818351648
													NC_051795.1	687759	687900	11	0.2753	0.61891	1.2096e-06	0.00055795	0.000124140809444444	0.0153080210941854
													NC_051784.1	19082444	19082818	9	0.72556	0.42896	1.2183e-06	4.9274e-06	0.000124864336363636	0.000956271719579501
													NC_051780.1	1740201	1740459	13	0.66164	0.35241	1.2235e-06	0.00041767	0.000125310326976422	0.0132444877206166
													NC_051775.1	7022897	7023219	16	0.28348	0.54452	1.2291e-06	2.3956e-06	0.000125796638877339	0.000568816347909968
													NC_051774.1	37853184	37853613	10	0.21987	0.47513	1.239e-06	0.00012476	0.000126459344160332	0.00685922379041249
													NC_051782.1	4681929	4682053	10	0.76993	0.43823	1.239e-06	3.9146e-05	0.000126459344160332	0.00332618362435382
													NC_051792.1	16945683	16945710	10	0.1425	0.38143	1.239e-06	0.00057406	0.000126459344160332	0.0156108170392193
													NC_051796.1	3857213	3857454	10	0.66637	0.3453	1.239e-06	3.9654e-05	0.000126459344160332	0.00335806170068807
													NC_051773.1	99903986	99904049	14	0.32298	0.48962	1.2423e-06	2.8538e-05	0.000126708594406077	0.00290672322896552
													NC_051775.1	32553137	32553206	22	0.41165	0.56665	1.2536e-06	0.00055081	0.000127772898826777	0.0151458905399367
													NC_051772.1	3530267	3530423	8	0.67988	0.256	1.2622e-06	1.2803e-05	0.000128207053507565	0.00183294642635659
													NC_051779.1	6023052	6023573	15	0.30233	0.58796	1.2607e-06	0.00034635	0.000128207053507565	0.0128064824125
													NC_051782.1	14003027	14003123	8	0.82979	0.411	1.2622e-06	2.496e-05	0.000128207053507565	0.00263308388571429
													NC_051783.1	6020666	6021022	8	0.21054	0.57121	1.2622e-06	0.00029424	0.000128207053507565	0.011821546499864
													NC_051787.1	12369233	12369386	8	0.77533	0.37096	1.2622e-06	2.5172e-05	0.000128207053507565	0.00263848652093683
													NC_051774.1	29233948	29235046	20	0.66255	0.45823	1.2693e-06	0.0016099	0.000128839620412371	0.0288282781823745
													NC_051779.1	23353718	23353869	16	0.51065	0.28794	1.2753e-06	0.00029432	0.000129359740178571	0.011821546499864
													NC_051773.1	23275912	23276054	7	0.701	0.3251	1.2823e-06	6.5399e-05	0.000129535981326949	0.0048412542990982
													NC_051773.1	31946695	31947004	12	0.55947	0.21883	1.2803e-06	7.6145e-05	0.000129535981326949	0.00538439252087556
													NC_051774.1	10561838	10561937	7	0.77795	0.42914	1.2823e-06	1.5272e-05	0.000129535981326949	0.00185433048887122
													NC_051786.1	11887996	11888273	7	0.16348	0.57824	1.2823e-06	3.4627e-06	0.000129535981326949	0.000727221475142046
													NC_051792.1	8500711	8501059	12	0.58897	0.27067	1.2803e-06	0.0016067	0.000129535981326949	0.0288282781823745
													NC_051794.1	77016	77167	7	0.21962	0.62514	1.2823e-06	6.868e-07	0.000129535981326949	0.000239228314150943
													NC_051772.1	16158858	16159341	11	0.28964	0.59633	1.2903e-06	0.00033686	0.000130255035338346	0.0126887785002529
													NC_051778.1	11135731	11135963	6	0.24139	0.61078	1.2938e-06	7.4533e-06	0.000130519144945355	0.00118983542101293
													NC_051790.1	3899185	3899558	14	0.10357	0.3711	1.2996e-06	3.3474e-06	0.000131014760682594	0.000727020821470588
													NC_051773.1	100316290	100316426	15	0.17229	0.31276	1.3129e-06	0.00010359	0.000132175111179277	0.00598556475352113
													NC_051774.1	118656363	118656440	15	0.56144	0.40064	1.3129e-06	0.0011421	0.000132175111179277	0.0234924243593315
													NC_051772.1	93883393	93884044	17	0.23096	0.45714	1.3282e-06	1.409e-05	0.000133271024304141	0.00185433048887122
													NC_051779.1	9502660	9503101	9	0.215	0.48978	1.3292e-06	6.2587e-05	0.000133271024304141	0.00480926713995838
													NC_051782.1	19392791	19392883	9	0.56207	0.28152	1.3292e-06	0.00031927	0.000133271024304141	0.0123881083188863
													NC_051784.1	10712223	10712680	9	0.17185	0.44296	1.3292e-06	0.00011022	0.000133271024304141	0.0062899078748068
													NC_051791.1	1280216	1280443	9	0.80693	0.532	1.3292e-06	1.7988e-05	0.000133271024304141	0.00201871560182371
													NC_051794.1	2225279	2225370	9	0.29556	0.65622	1.3292e-06	0.00019697	0.000133271024304141	0.00900911856276531
													NC_051789.1	29450	29502	10	0.16123	0.37067	1.3348e-06	0.00035604	0.000133741707734057	0.0130188639663283
													NC_051781.1	13717713	13717953	20	0.4278	0.5846	1.3382e-06	0.00013615	0.000133991471050847	0.007240856085704
													NC_051772.1	96569314	96569597	13	0.11651	0.337	1.353e-06	6.9244e-05	0.000135289923493568	0.0050701919266237
													NC_051774.1	52412217	52412972	13	0.24608	0.4741	1.353e-06	4.4546e-05	0.000135289923493568	0.00369604168202247
													NC_051774.1	41621096	41621750	12	0.25553	0.60133	1.3549e-06	5.882e-05	0.000135388244993234	0.0046380496422851
													NC_051772.1	177410965	177411497	14	0.677	0.4169	1.3594e-06	7.2953e-05	0.000135654342297297	0.00527895914600686
													NC_051774.1	19141275	19141489	14	0.23826	0.51357	1.3594e-06	3.5108e-06	0.000135654342297297	0.000734428528611898
													NC_051775.1	5998608	5999006	15	0.71653	0.45978	1.3673e-06	0.00068885	0.000136258549055331	0.0181056358159815
													NC_051781.1	21020675	21021131	15	0.79771	0.5492	1.3673e-06	0.0002293	0.000136258549055331	0.00979609132195545
													NC_051799.1	3347547	3347597	11	0.82094	0.56121	1.3763e-06	2.6895e-06	0.000137062960687795	0.000610152942396313
													NC_051773.1	150241532	150242085	21	0.36533	0.60911	1.3794e-06	0.00012382	0.000137279114959569	0.00685157436493069
													NC_051774.1	71693383	71694234	23	0.61307	0.35932	1.3877e-06	0.00078851	0.000138012138249158	0.0200958473596466
													NC_051777.1	4163132	4164379	19	0.45719	0.70246	1.3958e-06	0.00025222	0.000138724297577389	0.0102957765561083
													NC_051772.1	151964532	151964631	8	0.85008	0.52063	1.4e-06	1.252e-05	0.000138861383478845	0.00181680682416503
													NC_051772.1	179611721	179611768	8	0.24404	0.66675	1.4e-06	4.8445e-05	0.000138861383478845	0.0038895445597177
													NC_051780.1	7026555	7026680	8	0.23267	0.667	1.4e-06	6.2046e-06	0.000138861383478845	0.00108049
													NC_051777.1	33935170	33935282	13	0.50195	0.23056	1.4226e-06	7.6419e-05	0.000140819283780161	0.00538439252087556
													NC_051787.1	3599491	3599963	14	0.66314	0.3951	1.4218e-06	0.00024293	0.000140819283780161	0.0101152261449115
													NC_051790.1	2333431	2333822	14	0.20236	0.4835	1.4218e-06	0.00010504	0.000140819283780161	0.00605513370804059
													NC_051772.1	2174743	2175144	15	0.54036	0.28053	1.4238e-06	0.00078963	0.00014084366925653	0.0200958473596466
													NC_051773.1	100330226	100330271	10	0.19663	0.36103	1.4376e-06	0.00034655	0.000141734116421896	0.0128064824125
													NC_051773.1	111976625	111976833	10	0.52893	0.23933	1.4376e-06	0.00057521	0.000141734116421896	0.0156363316197313
													NC_051774.1	54937909	54938080	10	0.5618	0.2343	1.4376e-06	7.0082e-05	0.000141734116421896	0.00512393093960396
													NC_051781.1	9010787	9011071	10	0.312	0.6682	1.4376e-06	0.00021119	0.000141734116421896	0.00914753885370859
													NC_051786.1	17235707	17235779	10	0.1969	0.45727	1.4376e-06	0.00056271	0.000141734116421896	0.0153757774634598
													NC_051772.1	125769236	125769290	9	0.5827	0.75963	1.4497e-06	3.3482e-05	0.000142641401265823	0.00321725640728692
													NC_051772.1	178691860	178692114	9	0.264	0.56067	1.4497e-06	0.00011095	0.000142641401265823	0.00631319273112481
													NC_051773.1	99914629	99914718	9	0.5267	0.27744	1.4497e-06	0.00057932	0.000142641401265823	0.0156989342165138
													NC_051773.1	3636223	3636283	7	0.14686	0.52543	1.455e-06	3.0675e-05	0.000142687579681275	0.00309028654502046
													NC_051774.1	45147296	45147403	7	0.14514	0.4549	1.455e-06	0.0002452	0.000142687579681275	0.0101152261449115
													NC_051774.1	84466616	84466788	7	0.23757	0.57476	1.455e-06	3.2166e-05	0.000142687579681275	0.00313417087524494
													NC_051789.1	1543571	1543814	7	0.82405	0.32124	1.455e-06	3.1251e-05	0.000142687579681275	0.00312910436542373
													NC_051796.1	1533393	1533665	7	0.17724	0.62252	1.455e-06	6.4868e-05	0.000142687579681275	0.0048412542990982
													NC_051778.1	28733520	28733879	17	0.59788	0.34382	1.469e-06	3.4789e-05	0.000143964924353019	0.00323293981542056
													NC_051789.1	182536	182618	15	0.31116	0.1748	1.4825e-06	9.5716e-05	0.000145191606432361	0.00558081339281484
													NC_051772.1	203722877	203723146	14	0.30398	0.57552	1.487e-06	1.7825e-05	0.000145439432450331	0.00200805219298246
													NC_051781.1	22428927	22429080	14	0.25662	0.446	1.487e-06	0.0001612	0.000145439432450331	0.00847542427910288
													NC_051785.1	7627642	7627723	13	0.41454	0.54164	1.4957e-06	3.123e-05	0.000146193538914626	0.00312910436542373
													NC_051786.1	11884926	11885118	6	0.20311	0.592	1.5164e-06	7.4533e-06	0.000148020885393258	0.00118983542101293
													NC_051804.1	83815562	83815587	6	0.23578	0.58039	1.5164e-06	3.1945e-06	0.000148020885393258	0.000704167926119403
													NC_051784.1	23141814	23142030	46	0.31773	0.4514	1.5339e-06	0.00023697	0.000149630222655218	0.0100829335436474
													NC_051787.1	11910627	11911134	24	0.64629	0.43331	1.535e-06	0.00026708	0.000149638689768977	0.0108573570382604
													NC_051774.1	113921381	113921718	10	0.5787	0.2152	1.548e-06	0.00086618	0.000150607754940711	0.0200958473596466
													NC_051774.1	25756480	25756531	10	0.60627	0.73797	1.548e-06	0.00034759	0.000150607754940711	0.0128181376097804
													NC_051776.1	9026832	9026904	10	0.28967	0.67307	1.548e-06	4.0859e-05	0.000150607754940711	0.00343841871851852
													NC_051772.1	56449103	56449296	8	0.72925	0.37779	1.5523e-06	2.4737e-05	0.000150728227942143	0.00262079109971306
													NC_051772.1	66645796	66646068	8	0.94421	0.71754	1.5523e-06	2.5393e-05	0.000150728227942143	0.0026394994697609
													NC_051777.1	33023074	33023378	8	0.50796	0.17112	1.5523e-06	0.00030783	0.000150728227942143	0.0120371999180761
													NC_051773.1	123966667	123967130	11	0.25167	0.45261	1.5649e-06	0.00012837	0.000151553125311475	0.00687506711496746
													NC_051776.1	27078603	27078787	11	0.68352	0.30518	1.5649e-06	2.2463e-05	0.000151553125311475	0.00245017578064993
													NC_051781.1	20436006	20436399	11	0.29797	0.61221	1.5649e-06	4.525e-05	0.000151553125311475	0.00373139433277499
													NC_051789.1	10926959	10927046	11	0.48955	0.76133	1.5649e-06	0.00012441	0.000151553125311475	0.00685872124626866
													NC_051773.1	145422640	145423092	17	0.58422	0.33753	1.5707e-06	0.00034063	0.000152015145674967	0.0127032674324665
													NC_051775.1	1539974	1540696	25	0.38124	0.56841	1.5727e-06	3.7172e-05	0.000152109030975769	0.00323293981542056
													NC_051773.1	103825775	103826082	9	0.24156	0.5587	1.5808e-06	9.1792e-06	0.000152592660915033	0.00143002834261603
													NC_051774.1	72100942	72101566	9	0.20474	0.52467	1.5808e-06	0.00011217	0.000152592660915033	0.00635941463723608
													NC_051778.1	4129639	4129908	9	0.74011	0.4133	1.5808e-06	0.00031191	0.000152592660915033	0.0121496792062236
													NC_051782.1	3066994	3067407	16	0.27237	0.51621	1.5898e-06	0.00030751	0.000153361183670803	0.0120371999180761
													NC_051772.1	178185494	178185952	15	0.45278	0.73973	1.6071e-06	9.2915e-06	0.000154827783365949	0.00144295724868559
													NC_051779.1	11144055	11144310	15	0.41664	0.6636	1.6071e-06	0.00022545	0.000154827783365949	0.00964277006950478
													NC_051783.1	5358184	5358670	17	0.33941	0.59504	1.6241e-06	0.00054444	0.000156363562516297	0.0150620654307116
													NC_051773.1	71408716	71408844	14	0.27398	0.50036	1.626e-06	0.0018964	0.000156444504234528	0.0288282781823745
													NC_051775.1	46434300	46434474	7	0.34124	0.68681	1.6499e-06	3.2343e-05	0.000157716557346278	0.00313417087524494
													NC_051776.1	48287551	48287822	7	0.749	0.46605	1.6499e-06	0.00045759	0.000157716557346278	0.0132444877206166
													NC_051776.1	58059812	58059881	7	0.36533	0.69829	1.6499e-06	7.0913e-06	0.000157716557346278	0.00116756633857302
													NC_051784.1	6645456	6645718	7	0.35771	0.70871	1.6499e-06	6.4778e-05	0.000157716557346278	0.0048412542990982
													NC_051786.1	17040255	17040504	7	0.16605	0.6391	1.6499e-06	3.2461e-05	0.000157716557346278	0.00313417087524494
													NC_051787.1	12029277	12029434	7	0.041286	0.27514	1.6499e-06	6.4065e-05	0.000157716557346278	0.0048412542990982
													NC_051787.1	7477395	7477485	7	0.23638	0.64714	1.6499e-06	3.2047e-05	0.000157716557346278	0.00313417087524494
													NC_051790.1	5988455	5988672	7	0.90757	0.56829	1.6499e-06	1.5728e-05	0.000157716557346278	0.00185433048887122
													NC_051798.1	2310017	2310128	7	0.53252	0.19138	1.6499e-06	7.2464e-06	0.000157716557346278	0.00118648954501109
													NC_051799.1	6759006	6759351	22	0.41214	0.61195	1.6483e-06	0.00090706	0.000157716557346278	0.0200958473596466
													NC_051772.1	12784564	12785182	11	0.15124	0.47009	1.6683e-06	1.4865e-05	0.000158756158956186	0.00185433048887122
													NC_051772.1	56975264	56975542	11	0.83079	0.55848	1.6683e-06	0.00033359	0.000158756158956186	0.0126887785002529
													NC_051773.1	130664597	130664936	10	0.89553	0.6488	1.6665e-06	7.1839e-05	0.000158756158956186	0.005231671632643
													NC_051775.1	52503409	52503637	10	0.51633	0.79123	1.6665e-06	0.00020818	0.000158756158956186	0.00907531255532605
													NC_051780.1	2313991	2314404	10	0.31993	0.66443	1.6665e-06	4.1334e-05	0.000158756158956186	0.00346654010562181
													NC_051784.1	23140801	23140961	36	0.68804	0.79367	1.6656e-06	0.00051837	0.000158756158956186	0.0145491347263398
													NC_051790.1	730112	730342	10	0.76183	0.45327	1.6665e-06	0.00021241	0.000158756158956186	0.0091641369567757
													NC_051773.1	100310439	100310628	15	0.20996	0.46324	1.6731e-06	9.4927e-05	0.000159110409465551	0.00553918360450415
													NC_051803.1	14492865	14493394	40	0.26912	0.39923	1.6823e-06	4.4242e-05	0.000159882371106821	0.00367494754668166
													NC_051774.1	114023870	114024165	12	0.75961	0.47906	1.6974e-06	0.0003252	0.000161110095501285	0.0125335236951983
													NC_051776.1	49637573	49637909	12	0.57233	0.23336	1.6974e-06	0.00012893	0.000161110095501285	0.00688165622334658
													NC_051772.1	185259326	185259629	8	0.30925	0.71725	1.7205e-06	4.8408e-05	0.000162618328945687	0.0038895445597177
													NC_051773.1	77940995	77941233	9	0.51711	0.74715	1.7232e-06	6.2561e-05	0.000162618328945687	0.00480926713995838
													NC_051774.1	40668021	40668138	9	0.39007	0.66063	1.7232e-06	0.00034247	0.000162618328945687	0.0127339002593152
													NC_051777.1	3904227	3904567	8	0.16358	0.56267	1.7205e-06	9.0168e-05	0.000162618328945687	0.00538939588731825
													NC_051780.1	13775345	13775503	8	0.80987	0.49329	1.7205e-06	4.6383e-05	0.000162618328945687	0.00379305586212625
													NC_051782.1	11537348	11537515	9	0.74907	0.41144	1.7232e-06	0.00011253	0.000162618328945687	0.00636760274712644
													NC_051783.1	11689328	11689696	9	0.73522	0.36752	1.7232e-06	0.0001965	0.000162618328945687	0.00900911856276531
													NC_051784.1	20314031	20314122	8	0.42738	0.12458	1.7205e-06	6.4388e-06	0.000162618328945687	0.00109342364116972
													NC_051790.1	9098760	9098901	9	0.25581	0.61767	1.7232e-06	8.9443e-05	0.000162618328945687	0.00538439252087556
													NC_051772.1	70632917	70633328	13	0.76956	0.38815	1.737e-06	1.6278e-05	0.000163711418634333	0.00188112796713615
													NC_051773.1	76483950	76484772	13	0.54638	0.31028	1.737e-06	0.00019234	0.000163711418634333	0.00900911856276531
													NC_051772.1	204551879	204552465	16	0.25169	0.50627	1.7739e-06	0.00019935	0.000166858544282084	0.00900911856276531
													NC_051773.1	129062600	129062941	14	0.17348	0.41538	1.7776e-06	0.00041164	0.000166858544282084	0.0132444877206166
													NC_051773.1	149336970	149337201	6	0.77178	0.34911	1.7755e-06	7.4533e-06	0.000166858544282084	0.00118983542101293
													NC_051775.1	67189072	67189391	11	0.78376	0.46721	1.7783e-06	0.00012959	0.000166858544282084	0.00691438493858381
													NC_051776.1	33012768	33013552	14	0.61526	0.33852	1.7776e-06	0.00061859	0.000166858544282084	0.0166046780279898
													NC_051784.1	5979904	5980035	6	0.35094	0.82528	1.7755e-06	7.4533e-06	0.000166858544282084	0.00118983542101293
													NC_051786.1	4383552	4383758	6	0.64733	0.28844	1.7755e-06	3.1945e-06	0.000166858544282084	0.000704167926119403
													NC_051772.1	151884505	151884739	10	0.63853	0.33083	1.7938e-06	6.9026e-05	0.000167804615696203	0.00505739589037698
													NC_051772.1	205784324	205784782	17	0.68335	0.45975	1.7949e-06	2.3415e-05	0.000167804615696203	0.00253529174120235
													NC_051775.1	20444001	20444492	10	0.3149	0.59463	1.7938e-06	4.1061e-05	0.000167804615696203	0.00344865149857874
													NC_051783.1	13677055	13677349	12	0.32456	0.65539	1.7952e-06	4.3122e-05	0.000167804615696203	0.00360284308257919
													NC_051783.1	1506028	1506247	10	0.12217	0.40447	1.7938e-06	6.8709e-06	0.000167804615696203	0.00114532319424379
													NC_051796.1	1743638	1743857	10	0.3067	0.61473	1.7938e-06	1.2603e-05	0.000167804615696203	0.00182332991674829
													NC_051785.1	7620254	7620405	30	0.25598	0.35847	1.8236e-06	1.2544e-06	0.000170351461353574	0.00037351024516129
													NC_051785.1	9533822	9534011	33	0.32156	0.44958	1.8547e-06	0.0014775	0.000173147148103666	0.0288282781823745
													NC_051773.1	69343292	69343458	14	0.50383	0.65443	1.8583e-06	0.00038238	0.000173154869842271	0.0132444877206166
													NC_051775.1	73372958	73373115	14	0.50683	0.22043	1.8583e-06	9.4419e-06	0.000173154869842271	0.00146017253308901
													NC_051781.1	9558371	9558968	14	0.24598	0.53055	1.8583e-06	1.7174e-05	0.000173154869842271	0.00195409159167951
													NC_051775.1	60895778	60896168	7	0.062381	0.37176	1.8698e-06	0.00012867	0.000173569385417976	0.00687506711496746
													NC_051777.1	24360458	24360495	7	0.76033	0.42671	1.8698e-06	1.5753e-05	0.000173569385417976	0.00185433048887122
													NC_051781.1	6580766	6580976	7	0.15824	0.5129	1.8698e-06	1.5562e-05	0.000173569385417976	0.00185433048887122
													NC_051786.1	15056884	15057186	7	0.623	0.35371	1.8698e-06	0.00024188	0.000173569385417976	0.0101152261449115
													NC_051786.1	15950984	15951061	7	0.19895	0.58952	1.8698e-06	1.5707e-05	0.000173569385417976	0.00185433048887122
													NC_051800.1	3926592	3926998	7	0.13052	0.51824	1.8698e-06	3.2453e-05	0.000173569385417976	0.00313417087524494
													NC_051786.1	14792714	14792909	9	0.34244	0.62726	1.8779e-06	0.00011171	0.000173993207716437	0.00634063727517294
													NC_051790.1	9175140	9175272	9	0.74659	0.40833	1.8779e-06	3.3625e-05	0.000173993207716437	0.00322470300324675
													NC_051791.1	9843840	9844041	9	0.89622	0.66967	1.8779e-06	0.00057389	0.000173993207716437	0.0156090681786372
													NC_051772.1	176699424	176699726	12	0.23483	0.55961	1.8984e-06	0.00026257	0.000174624834987593	0.0106887267723264
													NC_051774.1	113746939	113747139	8	0.43879	0.098167	1.906e-06	0.00016781	0.000174624834987593	0.00857188385413066
													NC_051774.1	118613983	118614021	11	0.36148	0.549	1.8952e-06	0.0005526	0.000174624834987593	0.0151894549413735
													NC_051774.1	118621434	118621494	8	0.57596	0.33708	1.906e-06	1.2924e-05	0.000174624834987593	0.00183531984230769
													NC_051776.1	31681898	31682339	11	0.70912	0.36648	1.8952e-06	0.00019788	0.000174624834987593	0.00900911856276531
													NC_051778.1	22165842	22166079	8	0.67413	0.327	1.906e-06	1.2751e-05	0.000174624834987593	0.00183068337706511
													NC_051778.1	2867400	2867679	11	0.33355	0.56745	1.8952e-06	0.00021457	0.000174624834987593	0.00923357480477856
													NC_051779.1	29247723	29247771	8	0.94658	0.73925	1.906e-06	4.8422e-05	0.000174624834987593	0.0038895445597177
													NC_051780.1	729164	729574	8	0.31292	0.60687	1.906e-06	0.00016944	0.000174624834987593	0.0086049073869863
													NC_051781.1	20956964	20957618	15	0.5606	0.28469	1.8871e-06	0.0015227	0.000174624834987593	0.0288282781823745
													NC_051781.1	2905425	2905480	8	0.44725	0.62338	1.906e-06	2.5336e-05	0.000174624834987593	0.0026394994697609
													NC_051783.1	5986351	5986505	8	0.096042	0.36837	1.906e-06	0.00016988	0.000174624834987593	0.0086049073869863
													NC_051784.1	1963194	1963552	12	0.14858	0.40678	1.8984e-06	7.6373e-05	0.000174624834987593	0.00538439252087556
													NC_051784.1	7124338	7124547	8	0.46971	0.14375	1.906e-06	4.8573e-05	0.000174624834987593	0.00389240249430277
													NC_051786.1	14175308	14175611	8	0.34729	0.76146	1.906e-06	1.1808e-05	0.000174624834987593	0.00174565736936937
													NC_051786.1	15361099	15361192	12	0.23489	0.50931	1.8984e-06	0.00011777	0.000174624834987593	0.00663924061832061
													NC_051786.1	6202319	6202620	11	0.36073	0.64794	1.8952e-06	0.00021444	0.000174624834987593	0.00923336127113703
													NC_051787.1	2692105	2692557	11	0.74021	0.44739	1.8952e-06	2.3583e-05	0.000174624834987593	0.00254787833723482
													NC_051774.1	10378350	10378570	16	0.43431	0.70819	1.9077e-06	0.0008607	0.000174672228952263	0.0200958473596466
													NC_051773.1	159684458	159684798	13	0.65944	0.33721	1.9183e-06	2.6845e-05	0.000175316713304455	0.00276286495121951
													NC_051774.1	25456115	25456852	13	0.36641	0.65359	1.9183e-06	0.00029362	0.000175316713304455	0.011812706123672
													NC_051787.1	15888923	15888994	18	0.30457	0.45596	1.9173e-06	0.00031924	0.000175316713304455	0.0123881083188863
													NC_051779.1	8745408	8745816	10	0.33857	0.69697	1.9303e-06	7.2411e-05	0.000176195350247219	0.00525649463439803
													NC_051780.1	15079889	15080233	10	0.76	0.40177	1.9303e-06	0.00012319	0.000176195350247219	0.00684176076115485
													NC_051799.1	1890118	1890325	14	0.28924	0.5745	1.9426e-06	8.8212e-05	0.000177208555528104	0.00538439252087556
													NC_051787.1	15674320	15674551	40	0.57473	0.67884	1.9503e-06	0.00077668	0.000177801146111111	0.0200958473596466
													NC_051772.1	124751872	124752337	15	0.5834	0.3326	1.9641e-06	2.7603e-05	0.000178838449383477	0.00283101351875
													NC_051781.1	3639884	3640501	15	0.31827	0.59089	1.9641e-06	0.00072068	0.000178838449383477	0.0188851150674237
													NC_051804.1	9951862	9952121	16	0.3236	0.55252	1.9783e-06	0.00094125	0.000180020424337646	0.0200958473596466
													NC_051773.1	157729264	157729702	12	0.47789	0.20886	2.0073e-06	0.00020786	0.000182434541353846	0.00907531255532605
													NC_051783.1	9899376	9899528	12	0.15675	0.34661	2.0073e-06	0.00033039	0.000182434541353846	0.0126887785002529
													NC_051773.1	54489165	54489364	11	0.32515	0.55418	2.0195e-06	0.00021244	0.000182980328527607	0.0091641369567757
													NC_051776.1	13111802	13112013	13	0.20918	0.48838	2.0156e-06	0.00071695	0.000182980328527607	0.018790706042591
													NC_051789.1	9269053	9269464	11	0.77388	0.5033	2.0195e-06	4.5514e-05	0.000182980328527607	0.00375087227718907
													NC_051791.1	2878740	2879042	11	0.27436	0.55921	2.0195e-06	0.001322	0.000182980328527607	0.0264954346587054
													NC_051792.1	16924168	16924221	11	0.081424	0.25512	2.0195e-06	1.5394e-05	0.000182980328527607	0.00185433048887122
													NC_051772.1	145656037	145656662	14	0.27324	0.5355	2.0306e-06	0.00025789	0.000183873257755978	0.0105185076525822
													NC_051773.1	158905108	158905406	9	0.69852	0.37633	2.0458e-06	0.00010548	0.000184570651313378	0.00607338624561404
													NC_051781.1	5228101	5228261	9	0.055037	0.29378	2.0458e-06	0.00019407	0.000184570651313378	0.00900911856276531
													NC_051787.1	1458014	1458120	9	0.24763	0.5753	2.0458e-06	0.00034002	0.000184570651313378	0.0126971463413401
													NC_051790.1	4130797	4131341	15	0.59951	0.37558	2.0441e-06	0.00010405	0.000184570651313378	0.00600979290183809
													NC_051796.1	4495017	4495233	9	0.22826	0.54915	2.0458e-06	0.00011074	0.000184570651313378	0.00630496525057826
													NC_051799.1	475592	475987	15	0.43849	0.71727	2.0441e-06	0.0001436	0.000184570651313378	0.0076178665229885
													NC_051772.1	6306637	6307140	16	0.67548	0.43085	2.0513e-06	0.00031189	0.000184841028492984	0.0121496792062236
													NC_051777.1	37927113	37927202	16	0.24921	0.43367	2.0513e-06	0.00020707	0.000184841028492984	0.00907107326712126
													NC_051773.1	84286435	84286747	10	0.0615	0.3027	2.0768e-06	0.00035512	0.000186578639963504	0.0129980960793061
													NC_051776.1	48603124	48603185	6	0.6285	0.15322	2.0769e-06	7.4533e-06	0.000186578639963504	0.00118983542101293
													NC_051784.1	11966546	11966659	6	0.092056	0.421	2.0769e-06	3.7329e-05	0.000186578639963504	0.00323293981542056
													NC_051787.1	9219162	9219334	6	0.46483	0.14272	2.0769e-06	0.00033971	0.000186578639963504	0.0126887785002529
													NC_051791.1	6235962	6236124	6	0.22217	0.691	2.0769e-06	7.4533e-06	0.000186578639963504	0.00118983542101293
													NC_051772.1	189772284	189772341	7	0.84643	0.40133	2.1177e-06	3.2487e-05	0.000188865335326087	0.00313417087524494
													NC_051772.1	26350608	26350648	7	0.24286	0.61852	2.1177e-06	6.5333e-05	0.000188865335326087	0.0048412542990982
													NC_051773.1	56718934	56719053	8	0.49396	0.78563	2.1108e-06	8.8792e-05	0.000188865335326087	0.00538439252087556
													NC_051773.1	7349420	7349447	8	0.50533	0.7505	2.1108e-06	9.1606e-05	0.000188865335326087	0.00539699313484487
													NC_051774.1	7223347	7223447	7	0.47548	0.79424	2.1177e-06	6.3113e-05	0.000188865335326087	0.00483710215723923
													NC_051775.1	12128111	12128211	7	0.85986	0.46186	2.1177e-06	1.5447e-05	0.000188865335326087	0.00185433048887122
													NC_051776.1	14175183	14175489	8	0.1245	0.37804	2.1108e-06	8.9537e-05	0.000188865335326087	0.00538439252087556
													NC_051777.1	31612960	31613017	7	0.63829	0.2619	2.1177e-06	0.00012747	0.000188865335326087	0.00687506711496746
													NC_051780.1	782853	783092	8	0.38292	0.72042	2.1108e-06	1.5068e-06	0.000188865335326087	0.000414132012244898
													NC_051783.1	16097511	16097803	7	0.60933	0.28976	2.1177e-06	6.469e-05	0.000188865335326087	0.0048412542990982
													NC_051785.1	14447308	14447366	7	0.20271	0.52048	2.1177e-06	3.2137e-05	0.000188865335326087	0.00313417087524494
													NC_051796.1	6723940	6724109	7	0.70038	0.30138	2.1177e-06	6.4238e-05	0.000188865335326087	0.0048412542990982
													NC_051776.1	37566629	37567173	12	0.39572	0.71603	2.1222e-06	0.00032733	0.000189152441641521	0.0126024609932221
													NC_051786.1	11217609	11217910	11	0.27291	0.54691	2.1516e-06	4.5038e-05	0.000191657208926417	0.00372541168418111
													NC_051775.1	66720172	66720444	18	0.64487	0.39735	2.165e-06	0.00020711	0.000192618484939759	0.00907107326712126
													NC_051784.1	13199310	13199884	18	0.84794	0.62713	2.165e-06	0.00032053	0.000192618484939759	0.0124064174103168
													NC_051772.1	192739731	192740316	15	0.56544	0.31027	2.2136e-06	0.00053124	0.000196823823239013	0.0148504992204352
													NC_051773.1	48676941	48677156	9	0.81337	0.51133	2.2282e-06	0.00018803	0.000197883722068551	0.00900911856276531
													NC_051776.1	39055442	39055620	9	0.32626	0.59385	2.2282e-06	0.0009731	0.000197883722068551	0.0202909214414796
													NC_051773.1	129118576	129119417	20	0.22547	0.46275	2.256e-06	0.0019163	0.000200232201923077	0.0288302450825484
													NC_051774.1	8578996	8579857	17	0.66916	0.41851	2.263e-06	0.00034161	0.000200732857057057	0.0127177052444556
													NC_051772.1	127430637	127431083	11	0.17467	0.45521	2.2919e-06	7.6503e-05	0.000202809118693829	0.00538439252087556
													NC_051773.1	71381456	71381836	11	0.24109	0.48409	2.2919e-06	4.4608e-05	0.000202809118693829	0.00369910775519371
													NC_051781.1	9497247	9497564	11	0.13764	0.42085	2.2919e-06	4.4028e-05	0.000202809118693829	0.00366335284056338
													NC_051790.1	7980142	7980275	11	0.83224	0.59727	2.2919e-06	0.00019945	0.000202809118693829	0.00900911856276531
													NC_051773.1	76605122	76606072	18	0.52757	0.75243	2.3002e-06	0.00021867	0.000203421699281437	0.00938812605523256
													NC_051772.1	176678717	176679026	8	0.73604	0.42721	2.3365e-06	0.00016926	0.000204914102434679	0.0086049073869863
													NC_051772.1	35510851	35511210	8	0.65967	0.35933	2.3365e-06	0.00030135	0.000204914102434679	0.0120167676902321
													NC_051772.1	42879331	42879575	8	0.56042	0.26158	2.3365e-06	2.5344e-05	0.000204914102434679	0.0026394994697609
													NC_051773.1	112207968	112208175	8	0.7115	0.30996	2.3365e-06	0.001616	0.000204914102434679	0.0288282781823745
													NC_051773.1	164363793	164364100	8	0.75929	0.4785	2.3365e-06	6.3445e-06	0.000204914102434679	0.00109081823108265
													NC_051773.1	25634731	25634874	8	0.21308	0.55017	2.3365e-06	9.0986e-05	0.000204914102434679	0.00539699313484487
													NC_051775.1	70141628	70141804	8	0.85054	0.52754	2.3365e-06	8.0388e-05	0.000204914102434679	0.00538439252087556
													NC_051776.1	35947674	35947819	8	0.27517	0.61796	2.3365e-06	2.4878e-05	0.000204914102434679	0.00262818808440629
													NC_051776.1	57683048	57683314	8	0.25738	0.5425	2.3365e-06	9.1818e-05	0.000204914102434679	0.00539699313484487
													NC_051777.1	5690811	5691280	8	0.095542	0.52379	2.3365e-06	4.5127e-05	0.000204914102434679	0.00372541168418111
													NC_051779.1	3413556	3413739	8	0.92042	0.63754	2.3365e-06	2.5084e-05	0.000204914102434679	0.00263487260028449
													NC_051785.1	1118986	1119075	8	0.73446	0.41183	2.3365e-06	0.00016149	0.000204914102434679	0.00848765003914591
													NC_051800.1	1991298	1991405	8	0.72921	0.94604	2.3365e-06	1.2808e-05	0.000204914102434679	0.00183294642635659
													NC_051803.1	7367801	7367843	8	0.49592	0.69842	2.3365e-06	5.717e-06	0.000204914102434679	0.00105931329390987
													NC_051786.1	13168156	13168698	17	0.29086	0.49361	2.3388e-06	0.00012099	0.000204994084985163	0.00677220382341796
													NC_051787.1	9412290	9412837	23	0.36175	0.54306	2.3549e-06	0.00081418	0.000206282815005931	0.0200958473596466
													NC_051790.1	304187	305002	12	0.25406	0.54961	2.3712e-06	0.0012299	0.000207587526259632	0.0251547848081983
													NC_051772.1	107881539	107881645	7	0.84519	0.56014	2.397e-06	3.2428e-05	0.000208596603468548	0.00313417087524494
													NC_051773.1	100349088	100349143	7	0.20743	0.48795	2.397e-06	3.2192e-05	0.000208596603468548	0.00313417087524494
													NC_051773.1	120656502	120656762	10	0.11023	0.3913	2.4025e-06	2.2179e-05	0.000208596603468548	0.00242457019319023
													NC_051773.1	82447921	82448034	7	0.67138	0.31438	2.397e-06	1.5696e-05	0.000208596603468548	0.00185433048887122
													NC_051774.1	103212656	103212986	10	0.29027	0.55527	2.4025e-06	6.7358e-05	0.000208596603468548	0.00496120187138584
													NC_051774.1	12159985	12160577	10	0.7538	0.4402	2.4025e-06	0.00056604	0.000208596603468548	0.0154496177342451
													NC_051774.1	60076267	60076602	7	0.66933	0.34729	2.397e-06	6.4736e-05	0.000208596603468548	0.0048412542990982
													NC_051774.1	98758338	98758729	10	0.13813	0.45777	2.4025e-06	0.00032102	0.000208596603468548	0.0124080405077205
													NC_051782.1	21552778	21552826	7	0.54895	0.244	2.397e-06	3.179e-05	0.000208596603468548	0.00313417087524494
													NC_051783.1	2266711	2267046	7	0.76352	0.41552	2.397e-06	0.0002443	0.000208596603468548	0.0101152261449115
													NC_051783.1	732309	732637	7	0.46586	0.14371	2.397e-06	0.00012675	0.000208596603468548	0.00687506711496746
													NC_051786.1	14483402	14483462	7	0.76786	0.39529	2.397e-06	0.00024371	0.000208596603468548	0.0101152261449115
													NC_051789.1	7258	7455	28	0.2567	0.37174	2.3918e-06	0.00038325	0.000208596603468548	0.0132444877206166
													NC_051792.1	81159	81211	7	0.50062	0.614	2.397e-06	0.0001272	0.000208596603468548	0.00687506711496746
													NC_051778.1	16990539	16990853	21	0.44589	0.22903	2.4083e-06	8.7437e-05	0.000208977331786134	0.00538439252087556
													NC_051773.1	159207759	159207985	9	0.68956	0.35393	2.4261e-06	0.00011159	0.000209387114953271	0.00633682906574394
													NC_051774.1	42562901	42562965	6	0.73289	0.37783	2.4272e-06	3.7329e-05	0.000209387114953271	0.00323293981542056
													NC_051776.1	52697088	52697160	6	0.17883	0.5445	2.4272e-06	8.0131e-05	0.000209387114953271	0.00538439252087556
													NC_051779.1	7239467	7239736	6	0.23811	0.50744	2.4272e-06	8.0131e-05	0.000209387114953271	0.00538439252087556
													NC_051780.1	7519880	7520398	14	0.78557	0.51445	2.4222e-06	0.00058652	0.000209387114953271	0.0157782426739526
													NC_051783.1	13962811	13963039	6	0.20972	0.59561	2.4272e-06	3.7329e-05	0.000209387114953271	0.00323293981542056
													NC_051791.1	2561783	2561914	6	0.17417	0.54167	2.4272e-06	1.6913e-05	0.000209387114953271	0.00192873173225309
													NC_051793.1	1969324	1969552	9	0.76337	0.42693	2.4261e-06	3.062e-05	0.000209387114953271	0.00308895982240437
													NC_051796.1	4927261	4927544	9	0.11789	0.49544	2.4261e-06	0.00033946	0.000209387114953271	0.0126887785002529
													NC_051800.1	1695508	1695606	9	0.24904	0.61722	2.4261e-06	6.2038e-05	0.000209387114953271	0.00480457796643943
													NC_051782.1	711475	711896	11	0.37382	0.57327	2.4411e-06	0.00087253	0.000210340500525088	0.0200958473596466
													NC_051784.1	20732558	20732931	11	0.73348	0.40791	2.4411e-06	0.00047973	0.000210340500525088	0.0135911843410704
													NC_051778.1	13505189	13505527	18	0.25306	0.48244	2.4434e-06	1.3719e-05	0.000210415919883382	0.00185433048887122
													NC_051774.1	11067238	11067812	16	0.53981	0.28527	2.457e-06	2.5414e-05	0.000211340636575422	0.0026394994697609
													NC_051777.1	6966778	6967512	16	0.70565	0.49333	2.457e-06	2.4992e-05	0.000211340636575422	0.002634577793005
													NC_051788.1	259943	260033	21	0.68546	0.78638	2.4667e-06	9.1089e-05	0.000212051487951106	0.00539699313484487
													NC_051778.1	30896826	30897174	20	0.86492	0.69102	2.5012e-06	0.00059731	0.000214892220360675	0.0160509673562591
													NC_051772.1	145664972	145665333	12	0.16433	0.43317	2.506e-06	9.7255e-05	0.000215179438372093	0.00566160571344107
													NC_051772.1	140575036	140575233	10	0.23763	0.5142	2.5832e-06	7.1174e-05	0.000220960863252315	0.00518835976604146
													NC_051772.1	176477792	176478358	10	0.6905	0.4202	2.5832e-06	0.00020008	0.000220960863252315	0.00900911856276531
													NC_051772.1	62904976	62905028	8	0.68158	0.90533	2.5853e-06	0.00054255	0.000220960863252315	0.0150343522739212
													NC_051774.1	117864258	117864315	8	0.35833	0.65204	2.5853e-06	1.2696e-05	0.000220960863252315	0.00182932638439024
													NC_051775.1	69448895	69449241	10	0.6778	0.2819	2.5832e-06	6.9952e-05	0.000220960863252315	0.00511695935017335
													NC_051778.1	14869019	14869185	8	0.60213	0.21821	2.5853e-06	0.00053132	0.000220960863252315	0.0148504992204352
													NC_051779.1	23442748	23442898	8	0.23629	0.55125	2.5853e-06	0.00030305	0.000220960863252315	0.0120371999180761
													NC_051797.1	441370	441398	8	0.50108	0.79467	2.5853e-06	0.00030451	0.000220960863252315	0.0120371999180761
													NC_051772.1	40947682	40947891	11	0.62858	0.32185	2.5995e-06	0.00034749	0.000221023348013817	0.0128181376097804
													NC_051773.1	26004820	26005191	11	0.29112	0.62079	2.5995e-06	0.00033206	0.000221023348013817	0.0126887785002529
													NC_051782.1	11137146	11138003	21	0.34062	0.57475	2.5876e-06	0.00018504	0.000221023348013817	0.00900911856276531
													NC_051789.1	108347	108392	11	0.28376	0.4	2.5995e-06	0.00055891	0.000221023348013817	0.0153258186019309
													NC_051789.1	9221	9271	11	0.15594	0.31476	2.5995e-06	0.00054569	0.000221023348013817	0.0150736376011184
													NC_051790.1	1672400	1672796	15	0.20896	0.44829	2.594e-06	0.00036211	0.000221023348013817	0.0132211776983931
													NC_051790.1	2691593	2692230	11	0.3787	0.68167	2.5995e-06	0.00031981	0.000221023348013817	0.0123969603910761
													NC_051792.1	590989	591189	11	0.2147	0.4973	2.5995e-06	0.0013792	0.000221023348013817	0.0274814717754992
													NC_051804.1	687275	687611	11	0.38352	0.71467	2.5995e-06	2.3703e-05	0.000221023348013817	0.00255215634183673
													NC_051773.1	119100726	119101238	9	0.26926	0.57904	2.6408e-06	0.00010426	0.000223665093814433	0.00601956807662236
													NC_051773.1	81549468	81549841	9	0.20907	0.51037	2.6408e-06	6.2541e-05	0.000223665093814433	0.00480926713995838
													NC_051774.1	47110064	47110338	9	0.246	0.54052	2.6408e-06	0.00057845	0.000223665093814433	0.0156955175546574
													NC_051776.1	26592136	26592434	9	0.29893	0.68319	2.6408e-06	4.8561e-06	0.000223665093814433	0.000949331607804233
													NC_051780.1	7004465	7004778	9	0.71404	0.37622	2.6408e-06	0.000316	0.000223665093814433	0.0122879736703528
													NC_051784.1	8746399	8746558	22	0.58005	0.72571	2.6429e-06	0.00054699	0.000223665093814433	0.0150736376011184
													NC_051785.1	9542096	9542266	31	0.33626	0.46149	2.636e-06	0.00040252	0.000223665093814433	0.0132444877206166
													NC_051789.1	9593	9650	14	0.16698	0.28993	2.6442e-06	0.001316	0.000223665093814433	0.0263823434233745
													NC_051795.1	1894148	1894229	14	0.39529	0.6746	2.6442e-06	0.00061506	0.000223665093814433	0.0165159266072727
													NC_051779.1	15231745	15232588	33	0.55946	0.3792	2.6761e-06	3.6471e-05	0.00022623384825415	0.00323293981542056
													NC_051772.1	122525068	122525275	7	0.83648	0.41829	2.7115e-06	3.1881e-05	0.000227404158716638	0.00313417087524494
													NC_051772.1	164039642	164040385	15	0.22538	0.501	2.6985e-06	0.00051067	0.000227404158716638	0.0143877034776803
													NC_051773.1	148866714	148866907	7	0.83748	0.42186	2.7115e-06	0.0004484	0.000227404158716638	0.0132444877206166
													NC_051773.1	38225050	38225274	7	0.22267	0.60224	2.7115e-06	7.4763e-06	0.000227404158716638	0.00118983542101293
													NC_051774.1	58839416	58839529	7	0.23286	0.58143	2.7115e-06	3.4662e-06	0.000227404158716638	0.000727221475142046
													NC_051774.1	70522147	70522228	7	0.19629	0.56433	2.7115e-06	1.5761e-05	0.000227404158716638	0.00185433048887122
													NC_051774.1	7816962	7817080	7	0.71914	0.33048	2.7115e-06	1.5573e-05	0.000227404158716638	0.00185433048887122
													NC_051776.1	56883530	56883861	7	0.387	0.75633	2.7115e-06	0.00012619	0.000227404158716638	0.00687506711496746
													NC_051776.1	62146841	62147059	7	0.15462	0.48233	2.7115e-06	0.00012846	0.000227404158716638	0.00687506711496746
													NC_051776.1	66673284	66673328	7	0.73562	0.88419	2.7115e-06	0.00024695	0.000227404158716638	0.0101152261449115
													NC_051778.1	27061023	27061227	7	0.7151	0.38829	2.7115e-06	3.1917e-05	0.000227404158716638	0.00313417087524494
													NC_051778.1	28893450	28893973	20	0.38595	0.58065	2.7017e-06	0.0015941	0.000227404158716638	0.0288282781823745
													NC_051779.1	9284468	9284572	7	0.84719	0.55948	2.7115e-06	6.4984e-05	0.000227404158716638	0.0048412542990982
													NC_051784.1	12437584	12437608	7	0.41395	0.74305	2.7115e-06	6.4848e-05	0.000227404158716638	0.0048412542990982
													NC_051774.1	92053421	92053766	19	0.15618	0.2946	2.7375e-06	0.00096539	0.000229454391316686	0.0202029261277982
													NC_051777.1	24020990	24021031	14	0.89605	0.73033	2.7624e-06	0.00039884	0.000231410149517867	0.0132444877206166
													NC_051780.1	1558901	1559053	11	0.78488	0.55282	2.7678e-06	0.00020558	0.000231731073809524	0.00906596136757241
													NC_051773.1	149105642	149105871	10	0.25173	0.5423	2.777e-06	0.00035377	0.00023236960509915	0.0129615325055817
													NC_051774.1	74295062	74295165	27	0.58681	0.71093	2.8048e-06	0.00087339	0.000234562914609287	0.0200958473596466
													NC_051787.1	15905557	15905783	15	0.13991	0.33778	2.807e-06	0.00033374	0.000234614048104131	0.0126887785002529
													NC_051775.1	31547856	31548804	24	0.91612	0.79017	2.8304e-06	0.0008881	0.00023643605520362	0.0200958473596466
													NC_051799.1	6004843	6005087	6	0.079556	0.41939	2.8338e-06	1.6913e-05	0.000236586256755229	0.00192873173225309
													NC_051774.1	56783843	56784715	18	0.29517	0.53904	2.8398e-06	0.00062515	0.000236953232881356	0.0167685757991282
													NC_051773.1	155903876	155904332	13	0.21608	0.49005	2.8423e-06	0.00019153	0.000237027919085263	0.00900911856276531
													NC_051772.1	153852349	153852556	8	0.055	0.31517	2.8595e-06	4.5854e-05	0.000237123355137563	0.00376438655141745
													NC_051774.1	102049607	102049753	8	0.1985	0.46313	2.8595e-06	0.0001694	0.000237123355137563	0.0086049073869863
													NC_051774.1	33242605	33242786	8	0.76925	0.39196	2.8595e-06	2.3976e-05	0.000237123355137563	0.00257339495930233
													NC_051774.1	42611448	42611491	8	0.46075	0.71738	2.8595e-06	4.7167e-05	0.000237123355137563	0.00384651963721701
													NC_051777.1	23361916	23362039	8	0.77275	0.31517	2.8595e-06	1.2467e-05	0.000237123355137563	0.0018122428769685
													NC_051780.1	15423988	15424058	8	0.83033	0.45542	2.8595e-06	2.4716e-05	0.000237123355137563	0.00262044603302225
													NC_051780.1	16273155	16273644	8	0.40392	0.76087	2.8595e-06	0.00030627	0.000237123355137563	0.0120371999180761
													NC_051781.1	20460763	20460912	17	0.04898	0.22116	2.8472e-06	4.9947e-05	0.000237123355137563	0.00397661589380054
													NC_051790.1	5477355	5477746	8	0.22625	0.52813	2.8595e-06	4.8113e-05	0.000237123355137563	0.00388105075040961
													NC_051804.1	56637337	56637471	25	0.5082	0.62744	2.8479e-06	0.00049238	0.000237123355137563	0.0139224588323124
													NC_051773.1	111369565	111369754	9	0.73022	0.39326	2.8737e-06	6.2492e-05	0.000237500771852266	0.00480926713995838
													NC_051773.1	147460955	147461240	9	0.22859	0.54604	2.8737e-06	0.00057861	0.000237500771852266	0.0156969750716385
													NC_051780.1	4172473	4172885	9	0.32033	0.63548	2.8737e-06	0.00096377	0.000237500771852266	0.0201894696085662
													NC_051782.1	19712367	19712525	9	0.054222	0.28426	2.8737e-06	9.5642e-06	0.000237500771852266	0.00147291671929093
													NC_051787.1	16210066	16210138	9	0.32307	0.62841	2.8737e-06	3.2422e-05	0.000237500771852266	0.00313417087524494
													NC_051794.1	2692105	2692247	9	0.18519	0.44111	2.8737e-06	6.0771e-05	0.000237500771852266	0.00475153588459502
													NC_051789.1	181064	181192	30	0.23771	0.35306	2.902e-06	1.3767e-05	0.000239705524608501	0.00185433048887122
													NC_051781.1	9174384	9175442	21	0.74921	0.53852	2.9152e-06	0.000487	0.000240661248071548	0.0137839292832503
													NC_051789.1	53707	53770	17	0.17559	0.30441	2.9416e-06	0.0031113	0.000242705006927374	0.0401524629238029
													NC_051773.1	4402277	4402738	11	0.947	0.74091	2.9465e-06	0.00012969	0.000242973555834729	0.0069172215276273
													NC_051783.1	2100716	2100978	12	0.71497	0.36489	2.956e-06	7.3315e-05	0.000243620917410714	0.00530255584476004
													NC_051772.1	183404950	183405213	13	0.40897	0.66615	2.9842e-06	4.7912e-05	0.000245020894608116	0.00387433167724289
													NC_051773.1	100011059	100011135	10	0.25813	0.41047	2.9846e-06	1.0451e-06	0.000245020894608116	0.000323584431656184
													NC_051774.1	79574977	79575003	10	0.30463	0.5006	2.9846e-06	0.00012087	0.000245020894608116	0.00677206731031866
													NC_051775.1	74944402	74944702	13	0.62987	0.82921	2.9842e-06	0.00030401	0.000245020894608116	0.0120371999180761
													NC_051789.1	6386272	6386499	10	0.2041	0.51963	2.9846e-06	6.7723e-05	0.000245020894608116	0.00498352872296961
													NC_051804.1	427786	427896	10	0.76967	0.47677	2.9846e-06	1.213e-05	0.000245020894608116	0.00178789178642715
													NC_051772.1	13589082	13589187	5	0.14707	0.5524	3.067e-06	8.3116e-07	0.000245374952871073	0.000274002654553571
													NC_051772.1	178846533	178846579	5	0.22953	0.70693	3.067e-06	2.9587e-07	0.000245374952871073	0.000135117641144578
													NC_051772.1	205254313	205254471	5	0.76673	0.27793	3.067e-06	2.2968e-06	0.000245374952871073	0.000559293913355049
													NC_051772.1	37553029	37553104	5	0.92233	0.27993	3.067e-06	2.9359e-07	0.000245374952871073	0.000135117641144578
													NC_051772.1	38945785	38945876	5	0.28827	0.67713	3.067e-06	2.255e-06	0.000245374952871073	0.000558637942928453
													NC_051772.1	59171230	59171264	5	0.92333	0.5772	3.067e-06	8.6627e-07	0.000245374952871073	0.000278127282673913
													NC_051773.1	111881220	111881290	5	0.88027	0.35647	3.067e-06	8.4207e-07	0.000245374952871073	0.000274535267615894
													NC_051773.1	122522713	122522964	5	0.27633	0.7542	3.067e-06	3.0205e-07	0.000245374952871073	0.000135117641144578
													NC_051773.1	122536419	122536494	5	0.84987	0.5252	3.067e-06	2.2505e-06	0.000245374952871073	0.000558637942928453
													NC_051773.1	39687033	39687179	5	0.18453	0.9192	3.067e-06	3.5921e-05	0.000245374952871073	0.00323293981542056
													NC_051773.1	63097226	63097288	5	0.18353	0.56707	3.067e-06	8.5864e-07	0.000245374952871073	0.000277487271247265
													NC_051774.1	10987982	10988075	7	0.13471	0.43886	3.0654e-06	6.4218e-05	0.000245374952871073	0.0048412542990982
													NC_051774.1	118607648	118607770	27	0.29346	0.43551	2.9942e-06	0.0026921	0.000245374952871073	0.0354790693295292
													NC_051774.1	36736945	36737223	7	0.69205	0.35295	3.0654e-06	3.2245e-05	0.000245374952871073	0.00313417087524494
													NC_051775.1	53354998	53355075	5	0.10447	0.579	3.067e-06	2.9255e-07	0.000245374952871073	0.000135117641144578
													NC_051775.1	70270310	70270476	5	0.016933	0.491	3.067e-06	3.2893e-07	0.000245374952871073	0.000143725866183432
													NC_051776.1	11446668	11446713	5	0.94993	0.2272	3.067e-06	2.3117e-06	0.000245374952871073	0.000559293913355049
													NC_051776.1	28100640	28100701	5	0.7472	0.3708	3.067e-06	2.9146e-07	0.000245374952871073	0.000135117641144578
													NC_051776.1	66796117	66796248	20	0.33028	0.45022	2.9932e-06	4.729e-05	0.000245374952871073	0.00385229608935466
													NC_051777.1	15877780	15877975	7	0.21595	0.516	3.0654e-06	3.1537e-05	0.000245374952871073	0.00313417087524494
													NC_051777.1	3869663	3869750	5	0.85293	0.3698	3.067e-06	8.6602e-07	0.000245374952871073	0.000278127282673913
													NC_051778.1	21534710	21534770	5	0.2266	0.70607	3.067e-06	5.8414e-06	0.000245374952871073	0.00105931329390987
													NC_051779.1	27357406	27357690	7	0.6141	0.28586	3.0654e-06	0.00012859	0.000245374952871073	0.00687506711496746
													NC_051780.1	1501258	1501320	5	0.96073	0.66953	3.067e-06	8.6402e-07	0.000245374952871073	0.000278127282673913
													NC_051782.1	10905496	10905778	7	0.16514	0.528	3.0654e-06	0.00012659	0.000245374952871073	0.00687506711496746
													NC_051782.1	4394557	4394596	5	0.7452	0.40533	3.067e-06	8.2764e-07	0.000245374952871073	0.000274002654553571
													NC_051782.1	9782735	9782775	5	0.67947	0.25433	3.067e-06	8.2224e-07	0.000245374952871073	0.000272889445752809
													NC_051782.1	9973671	9973853	5	0.6414	0.14127	3.067e-06	9.9093e-07	0.000245374952871073	0.000310720723503185
													NC_051783.1	4837995	4838341	14	0.85952	0.68498	3.0143e-06	0.00084821	0.000245374952871073	0.0200958473596466
													NC_051784.1	11267423	11267461	7	0.57081	0.18895	3.0654e-06	3.4665e-06	0.000245374952871073	0.000727221475142046
													NC_051786.1	6489448	6489517	5	0.56173	0.030467	3.067e-06	2.9222e-07	0.000245374952871073	0.000135117641144578
													NC_051787.1	7430337	7430484	5	0.35667	0.79833	3.067e-06	8.4086e-07	0.000245374952871073	0.000274535267615894
													NC_051789.1	8112717	8113062	7	0.5401	0.21952	3.0654e-06	0.00085338	0.000245374952871073	0.0200958473596466
													NC_051789.1	96609	96637	5	0.2934	0.53513	3.067e-06	5.8183e-06	0.000245374952871073	0.00105931329390987
													NC_051792.1	8420357	8420555	5	0.20413	0.5266	3.067e-06	3.0015e-07	0.000245374952871073	0.000135117641144578
													NC_051792.1	8705366	8705423	5	0.1824	0.7036	3.067e-06	5.9823e-06	0.000245374952871073	0.00106320084801444
													NC_051794.1	954372	954432	7	0.16781	0.73914	3.0654e-06	3.1918e-05	0.000245374952871073	0.00313417087524494
													NC_051796.1	1883028	1883068	5	0.1486	0.66753	3.067e-06	2.309e-06	0.000245374952871073	0.000559293913355049
													NC_051797.1	125310	125351	5	0.80733	0.22407	3.067e-06	8.5088e-07	0.000245374952871073	0.000275582491929825
													NC_051798.1	2435208	2435284	5	0.13673	0.632	3.067e-06	8.4473e-07	0.000245374952871073	0.000274795878788546
													NC_051798.1	3850480	3850514	5	0.12113	0.51373	3.067e-06	8.4777e-07	0.000245374952871073	0.000275178689076923
													NC_051798.1	6697168	6697202	5	0.46953	0.10033	3.067e-06	2.242e-06	0.000245374952871073	0.000558637942928453
													NC_051800.1	3120418	3120449	5	0.048867	0.7008	3.067e-06	3.0215e-07	0.000245374952871073	0.000135117641144578
													NC_051803.1	11261748	11261804	16	0.47381	0.26585	3.0459e-06	0.00013897	0.000245374952871073	0.00738551289312702
													NC_051804.1	65631615	65631654	5	0.0324	0.38933	3.067e-06	2.9148e-07	0.000245374952871073	0.000135117641144578
													NC_051792.1	16929382	16929572	20	0.17662	0.33347	3.0706e-06	0.00015721	0.000245529963941527	0.00829813713009292
													NC_051772.1	152439191	152439543	12	0.34861	0.62367	3.1226e-06	0.00031224	0.00024848555273899	0.0121545633526621
													NC_051772.1	204945085	204945415	13	0.37508	0.66164	3.1328e-06	0.00095187	0.00024848555273899	0.0200958473596466
													NC_051772.1	5855330	5855875	12	0.77211	0.48908	3.1226e-06	0.00032633	0.00024848555273899	0.0125737937307592
													NC_051773.1	138242386	138242963	13	0.48138	0.70377	3.1328e-06	0.0010757	0.00024848555273899	0.0221698377476975
													NC_051773.1	83892897	83893188	9	0.36474	0.69311	3.1263e-06	0.00019793	0.00024848555273899	0.00900911856276531
													NC_051777.1	2871180	2871765	12	0.23919	0.51336	3.1226e-06	0.00019985	0.00024848555273899	0.00900911856276531
													NC_051777.1	34101550	34101617	12	0.77803	0.48442	3.1226e-06	0.00079651	0.00024848555273899	0.0200958473596466
													NC_051778.1	30587385	30587582	9	0.672	0.3287	3.1263e-06	0.00056865	0.00024848555273899	0.0155008028516058
													NC_051782.1	15634134	15634628	12	0.51606	0.24233	3.1226e-06	2.642e-05	0.00024848555273899	0.00272672493361286
													NC_051782.1	20389281	20389396	12	0.57753	0.23675	3.1226e-06	0.00078933	0.00024848555273899	0.0200958473596466
													NC_051785.1	18313557	18314051	13	0.51559	0.78041	3.1328e-06	0.00012178	0.00024848555273899	0.00680755731264194
													NC_051791.1	5700818	5701266	9	0.11111	0.41633	3.1263e-06	6.2407e-05	0.00024848555273899	0.00480926713995838
													NC_051791.1	6512258	6512518	9	0.22356	0.51481	3.1263e-06	0.00097155	0.00024848555273899	0.0202717754519774
													NC_051796.1	1592253	1592463	9	0.36944	0.62115	3.1263e-06	3.3236e-05	0.00024848555273899	0.00319569765885417
													NC_051804.1	66171	66368	21	0.32281	0.51378	3.1304e-06	0.00034375	0.00024848555273899	0.0127448489457831
													NC_051782.1	3042562	3042951	11	0.69491	0.39812	3.1362e-06	0.00012283	0.000248621707890499	0.00683263271939736
													NC_051772.1	183320548	183320672	8	0.48496	0.15192	3.1615e-06	9.1822e-05	0.00024968918368984	0.00539699313484487
													NC_051772.1	83766724	83767028	8	0.8245	0.43708	3.1615e-06	0.00029778	0.00024968918368984	0.0119183822276423
													NC_051772.1	91920090	91920967	15	0.7098	0.45796	3.1582e-06	0.00076377	0.00024968918368984	0.0199329258755964
													NC_051774.1	118039204	118039335	8	0.42392	0.77871	3.1615e-06	9.1869e-05	0.00024968918368984	0.00539699313484487
													NC_051780.1	7509021	7509282	15	0.2714	0.51156	3.1582e-06	0.00036003	0.00024968918368984	0.0131549902696685
													NC_051791.1	2147861	2148238	8	0.23675	0.56171	3.1615e-06	8.9892e-05	0.00024968918368984	0.00538439252087556
													NC_051794.1	746152	746204	8	0.29146	0.59213	3.1615e-06	0.00030719	0.00024968918368984	0.0120371999180761
													NC_051773.1	42543615	42543771	10	0.74353	0.33123	3.207e-06	6.7641e-06	0.000252742061366062	0.00112879453661017
													NC_051774.1	37913810	37913971	10	0.27387	0.58833	3.207e-06	0.00010936	0.000252742061366062	0.00625291097173829
													NC_051774.1	51530779	51531328	10	0.55027	0.18253	3.207e-06	0.00032095	0.000252742061366062	0.0124080405077205
													NC_051778.1	26644309	26644505	10	0.72363	0.4437	3.207e-06	2.1819e-05	0.000252742061366062	0.00239407599628529
													NC_051783.1	67989	68228	23	0.12613	0.22959	3.2174e-06	0.00012192	0.000253426447253333	0.00681190376323752
													NC_051803.1	11168787	11168865	17	0.34206	0.2391	3.2433e-06	0.00076949	0.000255330348454158	0.0200573965072361
													NC_051774.1	72286886	72287001	16	0.68925	0.85369	3.2707e-06	2.4286e-05	0.000257350246297283	0.00259160047254335
													NC_051799.1	236903	237486	15	0.21273	0.47164	3.2844e-06	0.00024135	0.000258290602555911	0.0101152261449115
													NC_051773.1	8104349	8104390	12	0.89211	0.72925	3.2981e-06	0.00051239	0.000258816732678002	0.0144251556824247
													NC_051780.1	9158126	9158559	12	0.73458	0.40792	3.2981e-06	2.7027e-05	0.000258816732678002	0.00277965919428969
													NC_051781.1	12126004	12126244	12	0.32322	0.61586	3.2981e-06	0.00079964	0.000258816732678002	0.0200958473596466
													NC_051784.1	2317556	2317758	12	0.60656	0.31489	3.2981e-06	0.00020619	0.000258816732678002	0.00906612255047506
													NC_051773.1	76205488	76205633	6	0.25739	0.63617	3.3053e-06	3.7329e-05	0.000259106396868365	0.00323293981542056
													NC_051775.1	5654245	5654421	6	0.66544	0.30372	3.3053e-06	3.7329e-05	0.000259106396868365	0.00323293981542056
													NC_051777.1	569919	570119	11	0.067152	0.32109	3.3376e-06	0.00011962	0.00026149963204244	0.0067224346194825
													NC_051774.1	11174700	11174879	9	0.2837	0.61411	3.4e-06	2.5256e-06	0.000265403065539112	0.000589262777883096
													NC_051775.1	42770748	42770931	9	0.23915	0.53256	3.4e-06	0.00019457	0.000265403065539112	0.00900911856276531
													NC_051776.1	12682102	12682615	9	0.3143	0.70674	3.4e-06	0.00098205	0.000265403065539112	0.0203609312829871
													NC_051776.1	5286738	5286812	9	0.25974	0.55752	3.4e-06	0.00031151	0.000265403065539112	0.0121421484270256
													NC_051778.1	10750814	10751062	9	0.69811	0.41222	3.4e-06	0.00011006	0.000265403065539112	0.00628563470224285
													NC_051783.1	13492143	13492368	9	0.77741	0.53552	3.4e-06	0.00033729	0.000265403065539112	0.0126887785002529
													NC_051800.1	3207132	3207307	9	0.81496	0.57081	3.4e-06	0.00019501	0.000265403065539112	0.00900911856276531
													NC_051779.1	6650739	6651232	15	0.45967	0.64818	3.4154e-06	0.00015406	0.000266464347913365	0.00814934360315186
													NC_051772.1	164009418	164009595	7	0.485	0.83157	3.4633e-06	1.5427e-05	0.000267097291749347	0.00185433048887122
													NC_051772.1	47179316	47179378	7	0.11452	0.39005	3.4633e-06	3.0772e-05	0.000267097291749347	0.00309583508719346
													NC_051773.1	129117162	129117652	13	0.23851	0.50036	3.4518e-06	0.00012246	0.000267097291749347	0.00681975676470588
													NC_051773.1	138795182	138795369	7	0.79133	0.43905	3.4633e-06	6.2754e-05	0.000267097291749347	0.00481458467844156
													NC_051773.1	158233579	158233807	7	0.16543	0.56738	3.4633e-06	0.0001275	0.000267097291749347	0.00687506711496746
													NC_051773.1	59287796	59288167	17	0.21173	0.33016	3.4607e-06	0.00016098	0.000267097291749347	0.00846687151709402
													NC_051774.1	2982275	2982572	7	0.24876	0.56648	3.4633e-06	0.00046415	0.000267097291749347	0.0132444877206166
													NC_051774.1	36445157	36445517	13	0.62087	0.34538	3.4518e-06	7.7378e-05	0.000267097291749347	0.00538439252087556
													NC_051775.1	47337561	47337953	10	0.1618	0.4354	3.4454e-06	0.0015074	0.000267097291749347	0.0288282781823745
													NC_051775.1	52647397	52647523	7	0.17438	0.5331	3.4633e-06	0.0002476	0.000267097291749347	0.0101152261449115
													NC_051776.1	13112682	13113360	13	0.72162	0.45587	3.4518e-06	0.00035388	0.000267097291749347	0.0129623470535714
													NC_051776.1	66785903	66786050	13	0.348	0.51549	3.4518e-06	7.5635e-05	0.000267097291749347	0.00538439252087556
													NC_051779.1	1369379	1369541	7	0.79381	0.43448	3.4633e-06	0.00024758	0.000267097291749347	0.0101152261449115
													NC_051779.1	26900434	26900772	13	0.31728	0.55228	3.4518e-06	0.00070872	0.000267097291749347	0.0186047188197654
													NC_051782.1	13512190	13512435	7	0.29976	0.67976	3.4633e-06	1.5171e-05	0.000267097291749347	0.00185433048887122
													NC_051782.1	20410893	20410963	7	0.11567	0.35638	3.4633e-06	6.4774e-05	0.000267097291749347	0.0048412542990982
													NC_051784.1	9834567	9834956	13	0.29323	0.54792	3.4518e-06	5.2137e-06	0.000267097291749347	0.00099741727888601
													NC_051786.1	4700387	4700566	7	0.16648	0.52314	3.4633e-06	3.1566e-05	0.000267097291749347	0.00313417087524494
													NC_051787.1	16200061	16200219	7	0.59567	0.80895	3.4633e-06	0.00045397	0.000267097291749347	0.0132444877206166
													NC_051789.1	86027	86058	7	0.14443	0.41543	3.4633e-06	3.411e-06	0.000267097291749347	0.000727221475142046
													NC_051791.1	2877421	2877766	13	0.52082	0.76279	3.4518e-06	0.00028092	0.000267097291749347	0.0113730246381579
													NC_051799.1	1195821	1195887	7	0.69076	0.31571	3.4633e-06	0.00023378	0.000267097291749347	0.00997018031186832
													NC_051772.1	116143402	116143767	8	0.70304	0.35242	3.4939e-06	4.562e-05	0.000267779240840685	0.00375496815534521
													NC_051772.1	195434614	195434912	8	0.12313	0.38242	3.4939e-06	0.00030226	0.000267779240840685	0.0120352008865535
													NC_051772.1	205386312	205386687	8	0.20392	0.52692	3.4939e-06	1.2835e-05	0.000267779240840685	0.00183325755802708
													NC_051772.1	7477816	7478157	8	0.84488	0.48392	3.4939e-06	0.00095262	0.000267779240840685	0.0200958473596466
													NC_051774.1	109346208	109346467	8	0.23571	0.54808	3.4939e-06	0.00017008	0.000267779240840685	0.0086049073869863
													NC_051774.1	118658918	118658961	8	0.40446	0.56758	3.4939e-06	0.00094223	0.000267779240840685	0.0200958473596466
													NC_051774.1	76497162	76497659	12	0.18469	0.46683	3.483e-06	0.00032029	0.000267779240840685	0.0124057985339628
													NC_051775.1	74977758	74977862	8	0.84608	0.45017	3.4939e-06	0.00030648	0.000267779240840685	0.0120371999180761
													NC_051776.1	38324237	38324682	8	0.25233	0.63571	3.4939e-06	4.3578e-05	0.000267779240840685	0.00363204923363431
													NC_051776.1	5260308	5260391	8	0.11512	0.43404	3.4939e-06	4.8506e-05	0.000267779240840685	0.0038895445597177
													NC_051776.1	55831745	55831949	8	0.23983	0.47463	3.4939e-06	0.00029162	0.000267779240840685	0.0117550936470267
													NC_051778.1	22789571	22789987	8	0.39029	0.68863	3.4939e-06	0.00095125	0.000267779240840685	0.0200958473596466
													NC_051789.1	8073739	8074487	18	0.56472	0.32598	3.4999e-06	0.0012869	0.000267960980352514	0.0258897692056583
													NC_051789.1	86815	86946	18	0.21426	0.38417	3.4999e-06	3.1734e-05	0.000267960980352514	0.00313417087524494
													NC_051775.1	29207298	29207517	11	0.63291	0.30036	3.5514e-06	0.0005594	0.000271481736335404	0.0153307156429764
													NC_051786.1	15744384	15744770	11	0.35458	0.67527	3.5514e-06	0.00012852	0.000271481736335404	0.00687506711496746
													NC_051773.1	158234039	158234420	24	0.14568	0.32243	3.5726e-06	0.00050381	0.000272961056078634	0.01421884102618
													NC_051774.1	118666072	118666150	19	0.47307	0.58193	3.6055e-06	8.5395e-05	0.000275332311013444	0.00538439252087556
													NC_051789.1	5581274	5581691	13	0.23177	0.50764	3.6227e-06	0.00011875	0.000276502811524548	0.00668454479619048
													NC_051789.1	10935540	10936416	16	0.31525	0.56169	3.6379e-06	0.00093673	0.000277519531559917	0.0200958473596466
													NC_051773.1	129144808	129144948	9	0.26433	0.58385	3.6967e-06	0.00033847	0.000279416111145194	0.0126887785002529
													NC_051773.1	13589918	13590511	15	0.44262	0.70958	3.6926e-06	3.1607e-05	0.000279416111145194	0.00313417087524494
													NC_051773.1	148095298	148095660	9	0.34963	0.64341	3.6967e-06	0.00019734	0.000279416111145194	0.00900911856276531
													NC_051773.1	148357134	148357297	9	0.73226	0.39559	3.6967e-06	0.00018127	0.000279416111145194	0.00900911856276531
													NC_051773.1	157728633	157728761	10	0.6245	0.30963	3.7006e-06	0.00010699	0.000279416111145194	0.00614117610182666
													NC_051773.1	9134768	9134917	9	0.11074	0.34596	3.6967e-06	0.0016186	0.000279416111145194	0.0288282781823745
													NC_051774.1	11210111	11210377	10	0.90723	0.63723	3.7006e-06	0.00056228	0.000279416111145194	0.0153697151434388
													NC_051774.1	13134734	13134907	9	0.32381	0.64078	3.6967e-06	0.00095748	0.000279416111145194	0.0201316124508967
													NC_051774.1	36604916	36605778	17	0.75341	0.53978	3.692e-06	1.4999e-05	0.000279416111145194	0.00185433048887122
													NC_051776.1	65432599	65432849	17	0.48455	0.66382	3.692e-06	0.0031073	0.000279416111145194	0.0401078508739731
													NC_051779.1	30521472	30521563	10	0.3282	0.56847	3.7006e-06	0.00035241	0.000279416111145194	0.0129309516745342
													NC_051782.1	9544266	9544708	15	0.55651	0.78293	3.6926e-06	0.00010259	0.000279416111145194	0.00593940200313603
													NC_051785.1	1930834	1930933	10	0.30203	0.58163	3.7006e-06	0.00012506	0.000279416111145194	0.00686106476225854
													NC_051785.1	20868844	20868909	15	0.72022	0.54342	3.6926e-06	0.00019649	0.000279416111145194	0.00900911856276531
													NC_051786.1	17786417	17786821	12	0.82156	0.94539	3.6779e-06	0.00020675	0.000279416111145194	0.00906612255047506
													NC_051791.1	10105302	10106013	10	0.88663	0.6657	3.7006e-06	0.0014794	0.000279416111145194	0.0288282781823745
													NC_051791.1	1779838	1780249	10	0.2898	0.61873	3.7006e-06	0.00035219	0.000279416111145194	0.0129309516745342
													NC_051791.1	7352386	7352584	9	0.78504	0.4537	3.6967e-06	0.00011242	0.000279416111145194	0.00636625666411043
													NC_051800.1	5786613	5786917	26	0.40149	0.54579	3.6739e-06	0.00054204	0.000279416111145194	0.0150343522739212
													NC_051781.1	10481365	10482550	24	0.7146	0.52657	3.7132e-06	0.00025811	0.000280224218088912	0.010524574210381
													NC_051772.1	89112985	89113098	5	0.13867	0.47953	3.7495e-06	8.4577e-05	0.000280526801165147	0.00538439252087556
													NC_051773.1	120625398	120625657	5	0.91573	0.387	3.7495e-06	5.8887e-06	0.000280526801165147	0.00105931329390987
													NC_051773.1	123714054	123714206	5	0.19807	0.65887	3.7495e-06	5.979e-06	0.000280526801165147	0.00106320084801444
													NC_051774.1	4116169	4116251	5	0.6962	0.20347	3.7495e-06	1.5218e-05	0.000280526801165147	0.00185433048887122
													NC_051775.1	73929610	73929705	5	0.0246	0.29693	3.7495e-06	2.3085e-06	0.000280526801165147	0.000559293913355049
													NC_051777.1	24092227	24092276	5	0.067933	0.47287	3.7495e-06	5.8396e-06	0.000280526801165147	0.00105931329390987
													NC_051778.1	28547019	28547148	5	0.059467	0.53533	3.7495e-06	5.8427e-06	0.000280526801165147	0.00105931329390987
													NC_051778.1	7401879	7401952	5	0.82927	0.4584	3.7495e-06	1.4898e-05	0.000280526801165147	0.00185433048887122
													NC_051779.1	27429150	27429508	5	0.85273	0.54487	3.7495e-06	5.864e-06	0.000280526801165147	0.00105931329390987
													NC_051779.1	3440711	3440834	5	0.011133	0.56933	3.7495e-06	1.5063e-05	0.000280526801165147	0.00185433048887122
													NC_051780.1	4014725	4015043	14	0.15552	0.38862	3.7439e-06	6.6818e-05	0.000280526801165147	0.00492921258841159
													NC_051780.1	7513164	7513412	5	0.71073	0.1302	3.7495e-06	2.3464e-06	0.000280526801165147	0.000562367158184765
													NC_051785.1	3105015	3105157	5	0.25507	0.65813	3.7495e-06	2.2331e-06	0.000280526801165147	0.000558637942928453
													NC_051786.1	15107052	15107098	5	0.7574	0.30707	3.7495e-06	1.4815e-05	0.000280526801165147	0.00185433048887122
													NC_051789.1	8990532	8990679	5	0.8074	0.2084	3.7495e-06	5.8138e-06	0.000280526801165147	0.00105931329390987
													NC_051790.1	9945660	9945711	5	0.045	0.52867	3.7495e-06	2.2165e-06	0.000280526801165147	0.000558637942928453
													NC_051800.1	4950885	4950989	5	0.84373	0.45853	3.7495e-06	2.2857e-06	0.000280526801165147	0.000559293913355049
													NC_051774.1	118617079	118617183	16	0.51246	0.35373	3.7689e-06	0.00044379	0.000281835479544304	0.0132444877206166
													NC_051773.1	27738692	27739133	11	0.55603	0.29924	3.7783e-06	2.4932e-05	0.000282109883063701	0.00263201011293781
													NC_051774.1	33820428	33820899	11	0.80045	0.4847	3.7783e-06	0.00088254	0.000282109883063701	0.0200958473596466
													NC_051782.1	21094092	21094278	11	0.22191	0.554	3.7783e-06	0.0002019	0.000282109883063701	0.00901125995166163
													NC_051779.1	3467192	3467537	13	0.79223	0.54505	3.8017e-06	0.00019002	0.000283713628751895	0.00900911856276531
													NC_051784.1	7826685	7826986	19	0.54251	0.73579	3.8082e-06	0.00075177	0.000284055176666667	0.0196437081567309
													NC_051787.1	5645975	5646582	17	0.41533	0.1839	3.8132e-06	0.00054574	0.000284284550630994	0.0150736376011184
													NC_051773.1	100291120	100291257	27	0.46511	0.30601	3.8194e-06	0.0013099	0.000284603111301715	0.026263619481401
													NC_051772.1	103587070	103587221	8	0.96104	0.73346	3.8596e-06	1.2692e-05	0.000285295527727728	0.00182932638439024
													NC_051772.1	135187779	135187963	8	0.13429	0.46638	3.8596e-06	0.00016318	0.000285295527727728	0.00855216406574394
													NC_051772.1	79472286	79472423	8	0.20592	0.54838	3.8596e-06	1.2143e-05	0.000285295527727728	0.00178800776394422
													NC_051773.1	16646140	16646157	8	0.65804	0.83679	3.8596e-06	0.00016959	0.000285295527727728	0.0086049073869863
													NC_051773.1	57881763	57882005	8	0.15525	0.49692	3.8596e-06	2.5073e-05	0.000285295527727728	0.00263487260028449
													NC_051776.1	17992133	17992593	8	0.73221	0.35654	3.8596e-06	4.5123e-05	0.000285295527727728	0.00372541168418111
													NC_051778.1	27686762	27686867	6	0.11744	0.36517	3.8516e-06	3.7329e-05	0.000285295527727728	0.00323293981542056
													NC_051781.1	14064883	14065087	8	0.5495	0.21829	3.8596e-06	1.2414e-05	0.000285295527727728	0.00181061173840079
													NC_051782.1	15536435	15536667	6	0.80789	0.50694	3.8516e-06	3.7329e-05	0.000285295527727728	0.00323293981542056
													NC_051782.1	7002337	7002489	8	0.39483	0.67829	3.8596e-06	0.0005422	0.000285295527727728	0.0150343522739212
													NC_051784.1	13049458	13049606	8	0.38283	0.70292	3.8596e-06	0.00016288	0.000285295527727728	0.00855157636686811
													NC_051784.1	21256493	21256584	8	0.49592	0.84679	3.8596e-06	4.8097e-05	0.000285295527727728	0.00388105075040961
													NC_051790.1	10089994	10090103	6	0.95661	0.58972	3.8516e-06	1.6913e-05	0.000285295527727728	0.00192873173225309
													NC_051791.1	5702543	5702771	6	0.034722	0.40944	3.8516e-06	1.3317e-06	0.000285295527727728	0.000384135627539063
													NC_051792.1	9070973	9071058	8	0.80942	0.46404	3.8596e-06	0.00017013	0.000285295527727728	0.0086049073869863
													NC_051796.1	2217197	2217266	6	0.279	0.69994	3.8516e-06	8.0131e-05	0.000285295527727728	0.00538439252087556
													NC_051778.1	20669762	20670118	12	0.30928	0.11414	3.8832e-06	0.00032073	0.0002867529624	0.0124064174103168
													NC_051778.1	35709835	35709993	12	0.74828	0.44197	3.8832e-06	0.00011539	0.0002867529624	0.00651944671384851
													NC_051772.1	19858753	19858950	7	0.116	0.5401	3.9106e-06	3.1929e-05	0.000287482629865605	0.00313417087524494
													NC_051773.1	12455994	12456293	7	0.2529	0.61995	3.9106e-06	0.00012422	0.000287482629865605	0.00685872124626866
[truncated: 12,540 more rows]

## Sheet: Table S4
Table S4 The information of differentially hydroxymethylated regions (DhMRs) in CG contexts.
Table S4a DhMRs between R0 and S0 samples.													Table S4b DhMRs between R24 and S24 samples.
Chr	Start	End	CpGs	R0	S0	p_value1	p_value2	adj.pvalue1	adj.pvalue2				Chr	Start	End	CpGs	R24	S24	p_value1	p_value2	adj.pvalue1	adj.pvalue2
NC_051774.1	118655641	118655716	17	0.0046078	0.15347	1.3113e-12	2.5909e-10	2.6475147e-08	5.2310271e-06				NC_051785.1	7623593	7623731	34	0.11838	0.018314	6.8245e-12	2.6456e-07	1.775257185e-07	0.00100725587625
NC_051787.1	15897874	15898062	28	0.0040238	0.1208	2.7696e-11	4.0701e-09	2.7959112e-07	4.10876595e-05				NC_051778.1	39540169	39540236	15	0.0232	0.1984	1.5642e-11	8.4178e-10	2.03447673e-07	2.189722314e-05
NC_051773.1	100354283	100354382	25	0.021093	0.12304	1.9482e-10	9.1889e-08	1.3111386e-06	0.0004638097275				NC_051773.1	100024894	100024990	12	0.0050833	0.21778	2.1267e-10	2.1726e-08	1.84406157e-06	0.000248988
NC_051782.1	923668	923747	21	0.017476	0.12949	1.152e-09	7.7338e-07	5.81472e-06	0.00223064888571429				NC_051772.1	124763958	124764333	10	0.20213	0.013133	9.3139e-10	5.3289e-08	6.0570620175e-06	0.0003317073708
NC_051776.1	65426353	65426454	18	0.15443	0.033963	1.756e-08	3.6374e-07	7.090728e-05	0.00122399				NC_051773.1	100174136	100174303	18	0.014981	0.1332	6.8638e-09	8.631e-07	2.97580049e-05	0.00140323876875
NC_051798.1	41170	41239	9	0.0022963	0.12507	3.5875e-08	3.2003e-08	0.000120719	0.00021538				NC_051789.1	100772	100928	27	0.0080123	0.11051	6.3685e-09	8.2995e-07	2.97580049e-05	0.00140323876875
NC_051785.1	2086615	2086895	10	0.20993	0.028567	1.1107e-07	1.2881e-05	0.000320357614285714	0.0117378677777778				NC_051773.1	100317040	100317377	15	0.019067	0.15518	1.6542e-08	3.0977e-07	5.378838075e-05	0.00100725587625
NC_051773.1	100306121	100306213	12	0.18189	0.0089444	1.3587e-07	1.7348e-06	0.0003429019125	0.00389173466666667				NC_051787.1	15905419	15905494	9	0.1823	0.0072963	1.6191e-08	2.9211e-07	5.378838075e-05	0.00100725587625
NC_051773.1	99898076	99898141	10	0.1524	0.0050333	1.6616e-07	1.0412e-06	0.000372752266666667	0.00262773				NC_051774.1	118822347	118822431	13	0.032282	0.2169	2.6775e-08	1.0255e-05	5.8255113e-05	0.00784597985294118
NC_051804.1	59087417	59087468	11	0.028273	0.14842	2.6185e-07	4.855e-06	0.000528675	0.00816854				NC_051778.1	39539297	39539315	8	0.0030833	0.11104	2.9113e-08	7.0594e-07	5.8255113e-05	0.00131168694428571
NC_051772.1	4383434	4383574	9	0.0074074	0.15459	3.4903e-07	1.5199e-07	0.000640629	0.000613736				NC_051787.1	15913010	15913128	13	0.006	0.17308	2.6775e-08	6.3758e-08	5.8255113e-05	0.0003317073708
NC_051772.1	170801066	170801415	16	0.15131	0.029458	5.1826e-07	6.4485e-06	0.000871972	0.00967865335714286				NC_051787.1	16204936	16204973	11	0.031485	0.14006	2.7069e-08	1.385e-05	5.8255113e-05	0.00880180295744681
NC_051773.1	100329662	100329908	17	0.028137	0.14871	6.9541e-07	1.5207e-05	0.00108002522307692	0.0117378677777778				NC_051789.1	71760	71859	19	0.045263	0.21523	2.2619e-08	2.7511e-05	5.8255113e-05	0.0132526600555556
NC_051789.1	87157	87201	9	0.10689	0.0057037	7.8467e-07	2.4909e-06	0.00113160623571429	0.00502913				NC_051773.1	100322443	100322808	23	0.015464	0.13135	3.1366e-08	6.6363e-07	5.82802684285714e-05	0.00131168694428571
NC_051773.1	6807018	6807099	19	0.027719	0.20191	1.7506e-06	6.0878e-05	0.00235631	0.0187542666666667				NC_051781.1	12870277	12870670	18	0.1468	0.025815	3.6826e-08	2.0114e-06	6.38636492e-05	0.00251736
NC_051789.1	24231	24294	9	0.12122	0.0079259	1.8779e-06	0.00010956	0.0023696750625	0.0218149067307692				NC_051785.1	20859308	20859374	11	0.10994	0.0072727	5.2101e-08	2.8715e-08	8.47064570625e-05	0.000248988
NC_051796.1	2793221	2793452	15	0.0532	0.21649	2.1272e-06	0.00033776	0.00252636282352941	0.025541995923913				NC_051789.1	125281	125377	13	0.13426	0.012026	1.5085e-07	6.7379e-07	0.000230827120588235	0.00131168694428571
NC_051773.1	116911915	116912288	7	0.015619	0.21743	2.397e-06	1.5219e-05	0.00254712789473684	0.0117378677777778				NC_051785.1	20895320	20895473	18	0.03787	0.20456	1.9467e-07	1.8e-05	0.000281331	0.00936468
NC_051775.1	8877557	8877808	11	0.039303	0.20185	2.2919e-06	1.5226e-05	0.00254712789473684	0.0117378677777778				NC_051773.1	100378200	100378272	9	0.010741	0.14481	2.6505e-07	9.7573e-06	0.0003447372825	0.00769141348181818
NC_051772.1	139963663	139963870	7	0.27348	0.031429	3.9106e-06	0.00012689	0.00348839308695652	0.0235837554545455				NC_051785.1	20868835	20868909	18	0.028333	0.13411	2.5336e-07	4.4922e-05	0.0003447372825	0.0153988568709677
NC_051774.1	18148915	18149042	10	0.056333	0.28347	3.7006e-06	0.00093819	0.00348839308695652	0.0355739589648799				NC_051777.1	12327881	12327976	8	0.31829	0.060542	3.1595e-07	2.4615e-05	0.000391371778571429	0.0125550979411765
NC_051775.1	7018016	7018158	10	0.1883	0.0084	3.9739e-06	1.2809e-05	0.00348839308695652	0.0117378677777778				NC_051773.1	100371337	100371387	10	0.1582	0.0049333	3.66e-07	9.9154e-07	0.000413946	0.00151723117764706
NC_051785.1	10945741	10945865	7	0.22881	0.017762	3.9106e-06	6.491e-05	0.00348839308695652	0.0187542666666667				NC_051782.1	22212893	22213017	7	0.012667	0.3019	3.5052e-07	6.6538e-07	0.000413946	0.00131168694428571
NC_051773.1	100045007	100045067	13	0.018974	0.1441	5.3142e-06	0.00046219	0.00412668069230769	0.025541995923913				NC_051775.1	14246450	14246874	16	0.025125	0.13852	6.7601e-07	2.5161e-06	0.000630861701785714	0.00251736
NC_051775.1	76255402	76255506	7	0.0091905	0.12767	4.9767e-06	3.4568e-06	0.00412668069230769	0.00634479927272727				NC_051776.1	810653	810722	10	0.29357	0.040667	6.2816e-07	4.1099e-05	0.000630861701785714	0.0153988568709677
NC_051803.1	131493	131576	9	0.12552	0.01137	5.151e-06	3.378e-05	0.00412668069230769	0.0179994				NC_051783.1	610256	610693	14	0.1496	0.03931	6.262e-07	2.3114e-06	0.000630861701785714	0.00251736
NC_051778.1	39754380	39754576	12	0.11547	0.0087778	6.2966e-06	7.9307e-05	0.00470845755555556	0.0187542666666667				NC_051785.1	20893561	20893601	7	0.0040952	0.18286	6.7557e-07	6.8089e-07	0.000630861701785714	0.00131168694428571
NC_051773.1	147881425	147881566	6	0.35156	0.044111	7.0332e-06	8.0131e-05	0.00495163231034483	0.0187542666666667				NC_051789.1	100280	100327	6	0.006	0.18506	6.7905e-07	5.3992e-07	0.000630861701785714	0.00131168694428571
NC_051774.1	119002127	119002179	7	0.1319	0.010857	7.1123e-06	3.247e-05	0.00495163231034483	0.0179994				NC_051772.1	78011790	78011853	10	0.0129	0.13003	9.1809e-07	4.0509e-05	0.000811996	0.0153988568709677
NC_051789.1	68128	68191	8	0.11842	0.0057083	7.6603e-06	2.5053e-05	0.00515538	0.0169226				NC_051790.1	2600786	2600878	9	0.049481	0.28893	9.3645e-07	0.00011174	0.000811996	0.0182107258125
NC_051774.1	6373648	6373711	7	0.17362	0.032667	8.9964e-06	3.2445e-05	0.00585926825806452	0.0179994				NC_051774.1	25088644	25089018	13	0.21633	0.024179	9.9938e-07	2.6918e-05	0.000838608772258064	0.0132116591320755
NC_051773.1	98610425	98610505	11	0.11515	0.012273	9.9605e-06	0.00055264	0.00628445296875	0.0298336941176471				NC_051773.1	59475670	59475979	12	0.029556	0.1715	1.0795e-06	7.7883e-05	0.000877532296875	0.0153988568709677
NC_051785.1	13278804	13279059	9	0.034333	0.23281	1.0684e-05	0.00010883	0.00653666545454545	0.0218149067307692				NC_051774.1	42528215	42528815	13	0.023795	0.16823	1.1633e-06	2.9091e-05	0.000890027144117647	0.0137589851454545
NC_051775.1	6385093	6385271	10	0.17283	0.028567	1.1284e-05	7.2053e-05	0.00654848228571429	0.0187542666666667				NC_051787.1	15901640	15901737	7	0.0033333	0.15048	1.1294e-06	3.408e-06	0.000890027144117647	0.00310766
NC_051776.1	66672785	66672855	7	0.18829	0.02581	1.1352e-05	1.5697e-05	0.00654848228571429	0.0117378677777778				NC_051778.1	2157440	2157558	11	0.037545	0.22276	1.2096e-06	0.00020996	0.000899009	0.0224050879961089
NC_051800.1	2006183	2006302	9	0.025815	0.16919	1.2525e-05	0.00011237	0.00683458783783784	0.0218149067307692				NC_051782.1	9976082	9976216	7	0.21376	0.0091429	1.2823e-06	3.1913e-05	0.000907150645945946	0.0144931235373134
NC_051772.1	196258438	196258688	8	0.20442	0.011542	1.3567e-05	2.5145e-05	0.00686084372093023	0.0169226				NC_051804.1	1183506	1183889	11	0.2283	0.034515	1.2903e-06	0.00021168	0.000907150645945946	0.0224050879961089
NC_051772.1	73430379	73430554	5	0.0112	0.15633	1.4612e-05	9.0501e-05	0.00686084372093023	0.0187542666666667				NC_051778.1	33932217	33932264	7	0.21081	0.010048	1.455e-06	3.4645e-06	0.000970485	0.00310766
NC_051774.1	118611612	118611640	5	0.1178	0.0035333	1.4612e-05	6.7113e-06	0.00686084372093023	0.00967865335714286				NC_051782.1	21527608	21527774	7	0.31052	0.0060952	1.455e-06	1.5611e-06	0.000970485	0.00213731022631579
NC_051775.1	70507202	70507225	5	0.24287	0.037267	1.4612e-05	8.9073e-05	0.00686084372093023	0.0187542666666667				NC_051773.1	99917708	99917801	10	0.031367	0.17363	1.6665e-06	0.00012423	0.0010837666125	0.0185718368333333
NC_051800.1	5778124	5778426	12	0.17686	0.034139	1.3786e-05	0.00032847	0.00686084372093023	0.025541995923913				NC_051776.1	3951219	3951287	9	0.0079259	0.27252	1.8779e-06	2.5138e-06	0.00116309077857143	0.00251736
NC_051803.1	3346502	3346559	7	0.017762	0.15505	1.4289e-05	6.5017e-05	0.00686084372093023	0.0187542666666667				NC_051789.1	25866	25977	26	0.030449	0.13345	1.8675e-06	0.00022785	0.00116309077857143	0.0224050879961089
NC_051775.1	68511251	68511355	7	0.030286	0.238	1.6018e-05	3.2397e-05	0.0071814952173913	0.0179994				NC_051783.1	76178	76250	7	0.013	0.1299	2.1177e-06	0.00012774	0.00125761030909091	0.0185718368333333
NC_051782.1	21892255	21892553	9	0.25037	0.04963	1.5863e-05	3.288e-05	0.0071814952173913	0.0179994				NC_051803.1	12382136	12382297	15	0.023222	0.13738	2.1272e-06	0.00023661	0.00125761030909091	0.0224050879961089
NC_051793.1	2943707	2943778	8	0.010125	0.12871	1.6362e-05	9.196e-05	0.0071814952173913	0.0187542666666667				NC_051772.1	40075780	40075935	11	0.020424	0.13191	2.4411e-06	1.4301e-06	0.00139993	0.00206673
NC_051773.1	100307238	100307297	7	0.007619	0.187	1.7944e-05	6.5353e-05	0.00725104	0.0187542666666667				NC_051775.1	52309499	52309844	13	0.090103	0.33192	2.5777e-06	7.677e-05	0.00139993	0.0153988568709677
NC_051780.1	26736918	26737043	7	0.027905	0.14138	1.7944e-05	7.3803e-06	0.00725104	0.00993388				NC_051776.1	2834235	2834313	10	0.17213	0.0212	2.5832e-06	0.00012375	0.00139993	0.0185718368333333
NC_051785.1	20747090	20747340	8	0.016792	0.15308	1.7957e-05	0.00016265	0.00725104	0.025541995923913				NC_051785.1	7776701	7777004	15	0.043533	0.157	2.4934e-06	0.00036144	0.00139993	0.0224050879961089
NC_051804.1	4403051	4403551	12	0.037889	0.13933	1.7792e-05	0.0018729	0.00725104	0.0382906865671642				NC_051774.1	118658787	118658873	19	0.031123	0.14014	2.6627e-06	0.00018521	0.00140829	0.0218816526582278
NC_051803.1	1231295	1231458	13	0.022077	0.15244	1.9358e-05	0.0016052	0.00766349058823529	0.0382906865671642				NC_051780.1	5487110	5487385	13	0.030385	0.14364	2.7069e-06	0.00030323	0.00140829	0.0224050879961089
NC_051778.1	22980140	22980565	11	0.016424	0.134	2.0068e-05	4.5765e-05	0.00779178692307692	0.0187542666666667				NC_051803.1	2713746	2713806	12	0.16236	0.020083	2.956e-06	1.694e-05	0.00150773388235294	0.00899306571428572
NC_051773.1	100028335	100028411	10	0.1832	0.023167	2.0634e-05	0.00021189	0.00786038603773585	0.025541995923913				NC_051775.1	7557548	7557580	5	0.30413	0.018667	3.067e-06	2.3657e-06	0.00153427	0.00251736
NC_051777.1	21309132	21309373	5	0.0156	0.11573	2.1234e-05	3.6185e-05	0.00793915666666667	0.0179994				NC_051776.1	56221716	56221857	13	0.11372	0.0097949	3.2886e-06	4.6916e-05	0.00161408210943396	0.0153988568709677
NC_051773.1	100326708	100326740	7	0.019381	0.15848	2.2478e-05	6.5112e-05	0.00796194421052632	0.0187542666666667				NC_051783.1	10819562	10819622	7	0.020857	0.32624	4.4129e-06	6.35e-05	0.00212579199444444	0.0153988568709677
NC_051779.1	28035010	28035133	6	0.22883	0.0010556	2.2395e-05	3.7329e-05	0.00796194421052632	0.0179994				NC_051785.1	1848564	1848613	5	0.15373	0.0056	4.5764e-06	2.2395e-06	0.00216447078545455	0.00251736
NC_051772.1	35665927	35666027	5	0.11173	0.0023333	2.5534e-05	1.4704e-05	0.00888847344827586	0.0117378677777778				NC_051798.1	3363826	3363997	10	0.0554	0.2526	5.2735e-06	0.0001202	0.00244963491964286	0.0185718368333333
NC_051803.1	15250813	15251014	18	0.022222	0.1417	2.6362e-05	0.00092714	0.00902116576271186	0.0355739589648799				NC_051775.1	74324146	74324168	6	0.00038889	0.12383	6.059e-06	7.4533e-06	0.00276513626315789	0.006058834153125
NC_051772.1	108481761	108481815	8	0.13283	0.0068333	3.4048e-05	0.0001698	0.00931415	0.025541995923913				NC_051772.1	206353256	206353424	11	0.19348	0.023455	6.1658e-06	0.0002038	0.00276536	0.0222122721338912
NC_051772.1	144715915	144716054	8	0.013833	0.15246	3.4048e-05	0.0003026	0.00931415	0.025541995923913				NC_051787.1	15907660	15907745	8	0.23408	0.041667	6.3107e-06	0.00054046	0.00278237693389831	0.0259390885239852
NC_051772.1	68116581	68116686	5	0.0081333	0.1734	3.6742e-05	8.4441e-05	0.00931415	0.0187542666666667				NC_051783.1	12125686	12125888	10	0.0608	0.2981	6.5057e-06	0.00035322	0.00282055	0.0224050879961089
NC_051773.1	90639244	90639296	7	0.12629	0.016143	3.5016e-05	0.00045574	0.00931415	0.025541995923913				NC_051773.1	164303476	164303556	5	0.2592	0.010933	6.7835e-06	2.2638e-06	0.00289277353278689	0.00251736
NC_051775.1	18754854	18754885	6	0.15256	0.018278	2.963e-05	0.00033971	0.00931415	0.025541995923913				NC_051780.1	20020525	20021002	7	0.15895	0.013905	7.1123e-06	3.2233e-05	0.00298406870806452	0.0144931235373134
NC_051775.1	76183153	76183268	5	0.24147	0.022667	3.6742e-05	1.5297e-05	0.00931415	0.0117378677777778				NC_051772.1	126007388	126007717	10	0.016567	0.17147	8.0107e-06	7.2213e-05	0.00330765617619048	0.0153988568709677
NC_051776.1	13088861	13088984	8	0.023792	0.27392	3.4048e-05	0.00016599	0.00931415	0.025541995923913				NC_051772.1	160141394	160141611	8	0.1945	0.013958	8.4346e-06	0.0002943	0.00337553	0.0224050879961089
NC_051778.1	35747265	35747434	7	0.27976	0.017048	2.8089e-05	6.46e-05	0.00931415	0.0187542666666667				NC_051773.1	22581888	22581954	8	0.15546	0.019667	8.4346e-06	0.0001677	0.00337553	0.0218816526582278
NC_051779.1	15020505	15020773	8	0.17167	0.025167	3.1112e-05	2.4727e-05	0.00931415	0.0169226				NC_051803.1	7159387	7159594	16	0.040125	0.18087	8.6725e-06	0.00031168	0.00341814761363636	0.0224050879961089
[truncated: 2,026 more rows]

## Sheet: Table S5
Table S5 Gene Ontology (GO) enrichment of DMRs in promoter and genebody identified through integrative analysis.
[truncated: 2,246 more rows]

[truncated: 1 more sheets: Table S6]
